# Supplementary material for: GenRiskPro: A Comprehensive Whole-Genome Sequencing Analysis Platform for Clinical and Wellness Applications
Source: Comput Struct Biotechnol J. 2026 Mar 6;35(2):0011. doi: 10.34133/csbj.0011 (PMC13394978; doi:10.34133/csbj.0011)
Supplement: Supplementary 1 — Figs. S1 to S10 Tables S1 to S4 Data S1 to S6 [file csbj.0011.f1.zip]

Archive with 14 entries (14 files):
- Supplementary Figures.pdf
- Supplementary Material 1.pdf
- Supplementary Material 2.pdf
- Supplementary Material 3.pdf
- Supplementary Table 1_GenCC_Summary_Full.xlsx
- Supplementary Table 2_scoring.docx
- Supplementary Table 3_pdf_pre-rules.xlsx
- Supplementary Table 4_variants.docx
- Supplementary_Data_1_GeneDB_ontology.xlsx
- Supplementary_Data_2_ACMG_TR.xlsx
- Supplementary_Data_3_High_screening_TR.xlsx
- Supplementary_Data_4_High_screening_SW.xlsx
- Supplementary_Data_5_diagnostics.xlsx
- Supplementary_Data_6_trait_pgx_carrier_freq_compare.xlsx
