# Supplementary material for: GenRiskPro: A Comprehensive Whole-Genome Sequencing Analysis Platform for Clinical and Wellness Applications
Source: Comput Struct Biotechnol J. 2026 Mar 6;35(2):0011. doi: 10.34133/csbj.0011 (PMC13394978; doi:10.34133/csbj.0011)
Supplement: Supplementary 1 — Figs. S1 to S10 Tables S1 to S4 Data S1 to S6 [file csbj.0011.f1.zip › Supplementary Table 1_GenCC_Summary_Full.xlsx]

## Sheet: General
Gene.Disease.confidence.level	Total_GeneDisease_Pairs	With_GenCC	Without_GenCC	Proportion_With_GenCC
High_confidence	1581	1490	91	94.2
Low_confidence	2567	653	1914	25.4
Moderate_confidence	6020	4568	1452	75.9

## Sheet: Confidence_level_Summary
Gene.Disease.confidence.level	GenCC_Classification	Count	Total	Proportion
High_confidence	NA	14425	18972	76
High_confidence	Strong	2148	18972	11.3
High_confidence	Definitive	1587	18972	8.4
High_confidence	Supportive	479	18972	2.5
High_confidence	Moderate	176	18972	0.9
High_confidence	Limited	123	18972	0.6
High_confidence	Moderate; Strong	11	18972	0.1
High_confidence	Definitive; Moderate	10	18972	0.1
High_confidence	Strong; Limited	7	18972	0
High_confidence	Disputed Evidence	2	18972	0
High_confidence	Moderate; Definitive	2	18972	0
High_confidence	Limited; Moderate	1	18972	0
High_confidence	Moderate; Limited	1	18972	0
Low_confidence	NA	30076	30804	97.6
Low_confidence	Supportive	485	30804	1.6
Low_confidence	Definitive	167	30804	0.5
Low_confidence	Limited	28	30804	0.1
Low_confidence	Moderate	22	30804	0.1
Low_confidence	Strong	12	30804	0
Low_confidence	Disputed Evidence	7	30804	0
Low_confidence	Refuted Evidence	3	30804	0
Low_confidence	Definitive; Limited	1	30804	0
Low_confidence	Definitive; Moderate	1	30804	0
Low_confidence	Definitive; Strong	1	30804	0
Low_confidence	Limited; Definitive	1	30804	0
Moderate_confidence	NA	61570	72240	85.2
Moderate_confidence	Strong	4663	72240	6.5
Moderate_confidence	Limited	1700	72240	2.4
Moderate_confidence	Definitive	1656	72240	2.3
Moderate_confidence	Supportive	1251	72240	1.7
Moderate_confidence	Moderate	1246	72240	1.7
Moderate_confidence	No Known Disease Relationship	56	72240	0.1
Moderate_confidence	Strong; Limited	33	72240	0
Moderate_confidence	Disputed Evidence	25	72240	0
Moderate_confidence	Limited; Strong	8	72240	0
Moderate_confidence	Moderate; Limited	8	72240	0
Moderate_confidence	Limited; Moderate	5	72240	0
Moderate_confidence	Moderate; Strong	5	72240	0
Moderate_confidence	Definitive; Moderate	4	72240	0
Moderate_confidence	Definitive; Limited	2	72240	0
Moderate_confidence	Limited; Definitive	2	72240	0
Moderate_confidence	Moderate; Definitive	2	72240	0
Moderate_confidence	Definitive; Strong	1	72240	0
Moderate_confidence	No Known Disease Relationship; Strong	1	72240	0
Moderate_confidence	Strong; Definitive	1	72240	0
Moderate_confidence	Strong; Moderate	1	72240	0

## Sheet: Per_Submission_Summary
Gene.Disease.confidence.level	Submitter	Classification	Count	Total	Proportion
High_confidence	classification_ambry_genetics	NA	969	1581	61.3
High_confidence	classification_ambry_genetics	Definitive	298	1581	18.8
High_confidence	classification_ambry_genetics	Moderate	142	1581	9
High_confidence	classification_ambry_genetics	Strong	114	1581	7.2
High_confidence	classification_ambry_genetics	Limited	45	1581	2.8
High_confidence	classification_ambry_genetics	Definitive; Moderate	10	1581	0.6
High_confidence	classification_ambry_genetics	Disputed Evidence	2	1581	0.1
High_confidence	classification_ambry_genetics	Limited; Moderate	1	1581	0.1
High_confidence	classification_clingen	NA	1204	1581	76.2
High_confidence	classification_clingen	Definitive	352	1581	22.3
High_confidence	classification_clingen	Moderate	12	1581	0.8
High_confidence	classification_clingen	Limited	8	1581	0.5
High_confidence	classification_clingen	Strong	4	1581	0.3
High_confidence	classification_clingen	Moderate; Limited	1	1581	0.1
High_confidence	classification_franklin_by_genoox	NA	1581	1581	100
High_confidence	classification_g2p	NA	817	1581	51.7
High_confidence	classification_g2p	Definitive	720	1581	45.5
High_confidence	classification_g2p	Strong	34	1581	2.2
High_confidence	classification_g2p	Limited	8	1581	0.5
High_confidence	classification_g2p	Moderate; Definitive	2	1581	0.1
High_confidence	classification_genomics_england_panelapp	NA	1126	1581	71.2
High_confidence	classification_genomics_england_panelapp	Strong	434	1581	27.5
High_confidence	classification_genomics_england_panelapp	Moderate; Strong	11	1581	0.7
High_confidence	classification_genomics_england_panelapp	Moderate	8	1581	0.5
High_confidence	classification_genomics_england_panelapp	Limited	2	1581	0.1
High_confidence	classification_illumina	NA	1560	1581	98.7
High_confidence	classification_illumina	Definitive	17	1581	1.1
High_confidence	classification_illumina	Moderate	2	1581	0.1
High_confidence	classification_illumina	Limited	1	1581	0.1
High_confidence	classification_illumina	Strong	1	1581	0.1
High_confidence	classification_invitae	Strong	1261	1581	79.8
High_confidence	classification_invitae	NA	263	1581	16.6
High_confidence	classification_invitae	Limited	50	1581	3.2
High_confidence	classification_invitae	Strong; Limited	7	1581	0.4
High_confidence	classification_king_faisal_specialist_hospital_and_research_center	NA	1581	1581	100
High_confidence	classification_laboratory_for_molecular_medicine	NA	1460	1581	92.3
High_confidence	classification_laboratory_for_molecular_medicine	Definitive	92	1581	5.8
High_confidence	classification_laboratory_for_molecular_medicine	Strong	26	1581	1.6
High_confidence	classification_laboratory_for_molecular_medicine	Moderate	2	1581	0.1
High_confidence	classification_laboratory_for_molecular_medicine	Limited	1	1581	0.1
High_confidence	classification_myriad_women.s_health	NA	1482	1581	93.7
High_confidence	classification_myriad_women.s_health	Definitive	99	1581	6.3
High_confidence	classification_orphanet	NA	1102	1581	69.7
High_confidence	classification_orphanet	Supportive	479	1581	30.3
High_confidence	classification_panelapp_australia	NA	1280	1581	81
High_confidence	classification_panelapp_australia	Strong	274	1581	17.3
High_confidence	classification_panelapp_australia	Moderate	10	1581	0.6
High_confidence	classification_panelapp_australia	Definitive	9	1581	0.6
High_confidence	classification_panelapp_australia	Limited	8	1581	0.5
Low_confidence	classification_ambry_genetics	NA	2565	2567	99.9
Low_confidence	classification_ambry_genetics	Definitive	1	2567	0
Low_confidence	classification_ambry_genetics	Strong	1	2567	0
Low_confidence	classification_clingen	NA	2361	2567	92
Low_confidence	classification_clingen	Definitive	142	2567	5.5
Low_confidence	classification_clingen	Limited	21	2567	0.8
Low_confidence	classification_clingen	Moderate	21	2567	0.8
Low_confidence	classification_clingen	Strong	8	2567	0.3
Low_confidence	classification_clingen	Disputed Evidence	7	2567	0.3
Low_confidence	classification_clingen	Refuted Evidence	3	2567	0.1
Low_confidence	classification_clingen	Definitive; Limited	1	2567	0
Low_confidence	classification_clingen	Definitive; Moderate	1	2567	0
Low_confidence	classification_clingen	Definitive; Strong	1	2567	0
Low_confidence	classification_clingen	Limited; Definitive	1	2567	0
Low_confidence	classification_franklin_by_genoox	NA	2567	2567	100
Low_confidence	classification_g2p	NA	2560	2567	99.7
Low_confidence	classification_g2p	Definitive	6	2567	0.2
Low_confidence	classification_g2p	Limited	1	2567	0
Low_confidence	classification_genomics_england_panelapp	NA	2564	2567	99.9
Low_confidence	classification_genomics_england_panelapp	Limited	2	2567	0.1
Low_confidence	classification_genomics_england_panelapp	Strong	1	2567	0
Low_confidence	classification_illumina	NA	2558	2567	99.6
Low_confidence	classification_illumina	Definitive	8	2567	0.3
Low_confidence	classification_illumina	Moderate	1	2567	0
Low_confidence	classification_invitae	NA	2561	2567	99.8
Low_confidence	classification_invitae	Limited	4	2567	0.2
Low_confidence	classification_invitae	Strong	2	2567	0.1
Low_confidence	classification_king_faisal_specialist_hospital_and_research_center	NA	2567	2567	100
Low_confidence	classification_laboratory_for_molecular_medicine	NA	2567	2567	100
Low_confidence	classification_myriad_women.s_health	NA	2557	2567	99.6
Low_confidence	classification_myriad_women.s_health	Definitive	10	2567	0.4
Low_confidence	classification_orphanet	NA	2082	2567	81.1
Low_confidence	classification_orphanet	Supportive	485	2567	18.9
Low_confidence	classification_panelapp_australia	NA	2567	2567	100
Moderate_confidence	classification_ambry_genetics	NA	3991	6020	66.3
Moderate_confidence	classification_ambry_genetics	Moderate	940	6020	15.6
Moderate_confidence	classification_ambry_genetics	Limited	618	6020	10.3
Moderate_confidence	classification_ambry_genetics	Strong	239	6020	4
Moderate_confidence	classification_ambry_genetics	Definitive	191	6020	3.2
Moderate_confidence	classification_ambry_genetics	No Known Disease Relationship	13	6020	0.2
Moderate_confidence	classification_ambry_genetics	Disputed Evidence	11	6020	0.2
Moderate_confidence	classification_ambry_genetics	Moderate; Limited	7	6020	0.1
Moderate_confidence	classification_ambry_genetics	Limited; Moderate	2	6020	0
Moderate_confidence	classification_ambry_genetics	Moderate; Definitive	2	6020	0
Moderate_confidence	classification_ambry_genetics	Strong; Limited	2	6020	0
Moderate_confidence	classification_ambry_genetics	Definitive; Moderate	1	6020	0
Moderate_confidence	classification_ambry_genetics	Limited; Strong	1	6020	0
Moderate_confidence	classification_ambry_genetics	Moderate; Strong	1	6020	0
Moderate_confidence	classification_ambry_genetics	Strong; Moderate	1	6020	0
Moderate_confidence	classification_clingen	NA	5407	6020	89.8
Moderate_confidence	classification_clingen	Definitive	390	6020	6.5
Moderate_confidence	classification_clingen	Moderate	110	6020	1.8
Moderate_confidence	classification_clingen	Limited	74	6020	1.2
Moderate_confidence	classification_clingen	Strong	22	6020	0.4
Moderate_confidence	classification_clingen	Disputed Evidence	9	6020	0.1
Moderate_confidence	classification_clingen	Definitive; Moderate	3	6020	0
Moderate_confidence	classification_clingen	Limited; Moderate	2	6020	0
Moderate_confidence	classification_clingen	No Known Disease Relationship	2	6020	0
Moderate_confidence	classification_clingen	Limited; Definitive	1	6020	0
Moderate_confidence	classification_franklin_by_genoox	NA	6019	6020	100
Moderate_confidence	classification_franklin_by_genoox	Moderate	1	6020	0
Moderate_confidence	classification_g2p	NA	4659	6020	77.4
Moderate_confidence	classification_g2p	Definitive	910	6020	15.1
Moderate_confidence	classification_g2p	Strong	283	6020	4.7
Moderate_confidence	classification_g2p	Limited	154	6020	2.6
Moderate_confidence	classification_g2p	Moderate	9	6020	0.1
Moderate_confidence	classification_g2p	Definitive; Limited	2	6020	0
Moderate_confidence	classification_g2p	Definitive; Strong	1	6020	0
Moderate_confidence	classification_g2p	Limited; Definitive	1	6020	0
Moderate_confidence	classification_g2p	Strong; Definitive	1	6020	0
Moderate_confidence	classification_genomics_england_panelapp	NA	5399	6020	89.7
Moderate_confidence	classification_genomics_england_panelapp	Strong	548	6020	9.1
Moderate_confidence	classification_genomics_england_panelapp	Moderate	59	6020	1
Moderate_confidence	classification_genomics_england_panelapp	Limited	12	6020	0.2
Moderate_confidence	classification_genomics_england_panelapp	Limited; Moderate	1	6020	0
Moderate_confidence	classification_genomics_england_panelapp	Moderate; Strong	1	6020	0
Moderate_confidence	classification_illumina	NA	5767	6020	95.8
Moderate_confidence	classification_illumina	Definitive	108	6020	1.8
Moderate_confidence	classification_illumina	Strong	57	6020	0.9
Moderate_confidence	classification_illumina	Moderate	45	6020	0.7
Moderate_confidence	classification_illumina	Limited	37	6020	0.6
Moderate_confidence	classification_illumina	No Known Disease Relationship	5	6020	0.1
Moderate_confidence	classification_illumina	Disputed Evidence	1	6020	0
Moderate_confidence	classification_invitae	Strong	3058	6020	50.8
Moderate_confidence	classification_invitae	NA	2152	6020	35.7
Moderate_confidence	classification_invitae	Limited	738	6020	12.3
Moderate_confidence	classification_invitae	No Known Disease Relationship	36	6020	0.6
Moderate_confidence	classification_invitae	Strong; Limited	28	6020	0.5
Moderate_confidence	classification_invitae	Limited; Strong	7	6020	0.1
Moderate_confidence	classification_invitae	No Known Disease Relationship; Strong	1	6020	0
Moderate_confidence	classification_king_faisal_specialist_hospital_and_research_center	NA	6020	6020	100
Moderate_confidence	classification_laboratory_for_molecular_medicine	NA	5872	6020	97.5
Moderate_confidence	classification_laboratory_for_molecular_medicine	Strong	55	6020	0.9
Moderate_confidence	classification_laboratory_for_molecular_medicine	Definitive	41	6020	0.7
Moderate_confidence	classification_laboratory_for_molecular_medicine	Limited	29	6020	0.5
Moderate_confidence	classification_laboratory_for_molecular_medicine	Moderate	22	6020	0.4
Moderate_confidence	classification_laboratory_for_molecular_medicine	Disputed Evidence	1	6020	0
Moderate_confidence	classification_myriad_women.s_health	NA	6010	6020	99.8
Moderate_confidence	classification_myriad_women.s_health	Definitive	10	6020	0.2
Moderate_confidence	classification_orphanet	NA	4769	6020	79.2
Moderate_confidence	classification_orphanet	Supportive	1251	6020	20.8
Moderate_confidence	classification_panelapp_australia	NA	5505	6020	91.4
Moderate_confidence	classification_panelapp_australia	Strong	401	6020	6.7
Moderate_confidence	classification_panelapp_australia	Moderate	60	6020	1
Moderate_confidence	classification_panelapp_australia	Limited	38	6020	0.6
Moderate_confidence	classification_panelapp_australia	Definitive	6	6020	0.1
Moderate_confidence	classification_panelapp_australia	Disputed Evidence	3	6020	0
Moderate_confidence	classification_panelapp_australia	Moderate; Strong	3	6020	0
Moderate_confidence	classification_panelapp_australia	Strong; Limited	3	6020	0
Moderate_confidence	classification_panelapp_australia	Moderate; Limited	1	6020	0
