# Supplementary material for: GenRiskPro: A Comprehensive Whole-Genome Sequencing Analysis Platform for Clinical and Wellness Applications
Source: Comput Struct Biotechnol J. 2026 Mar 6;35(2):0011. doi: 10.34133/csbj.0011 (PMC13394978; doi:10.34133/csbj.0011)
Supplement: Supplementary 1 — Figs. S1 to S10 Tables S1 to S4 Data S1 to S6 [file csbj.0011.f1.zip › Supplementary Table 3_pdf_pre-rules.xlsx]

## Sheet: Sheet1
Classification	Selection criteria Gene	Condition	Selection criteria Variant	Inheritance	Zygosity	Interpretation_sentence_1	Interpretation_sentence_2	Interpretation_sentence_3	Interpretation_sentence_4
Adult Health Risk
Immediate Attention Needed	78 Genes in Health predispositions	Positive	ClinVar variants (P+LP) and Novel variants (with IMPACT == HIGH)	AD	Homozygous	This is a Immediate Attention Needed genetic finding on your sequencing results, because this variant falls into one of the 78 most promising disease-causing genes suggested by American College of Medical Genetics and Genomics Secondary findings (SF), version3.1.(PMID: 35802134).	This variant is presented in ClinVar, as identified as pathogenic/likely pathogenic; or is predicted to be a loss-of-function variant from the molecular annotation software.	This disease is inherited in an autosomal dominant manner.“Dominant” means that a single copy of the mutated gene (from one parent) is enough to cause the disorder.	Your variant is a homozygous variant, which means the variant is existed on both copies of the paired chromosomes (you've inherited the same alleles of a gene from each of your parents).
Immediate Attention Needed	78 Genes in Health predispositions	Positive	ClinVar variants (P+LP) and Novel variants (with IMPACT == HIGH)	AD	Heterozygous	This is a Immediate Attention Needed genetic finding on your sequencing results, because this variant falls into one of the 78 most promising disease-causing genes suggested by American College of Medical Genetics and Genomics Secondary findings (SF), version3.1.(PMID: 35802134).	This variant is presented in ClinVar, as identified as pathogenic/likely pathogenic; or is predicted to be a loss-of-function variant from the molecular annotation software.	This disease is inherited in an autosomal dominant manner.“Dominant” means that a single copy of the mutated gene (from one parent) is enough to cause the disorder.	Your variant is a heterozygous variant, which means the variant is existed on only one copy of the paired chromosomes (you've inherited the different alleles of a gene from each of your parents).
Immediate Attention Needed	78 Genes in Health predispositions	Positive	ClinVar variants (P+LP) and Novel variants (with IMPACT == HIGH)	AR	Homozygous	This is a Immediate Attention Needed genetic finding on your sequencing results, because this variant falls into one of the 78 most promising disease-causing genes suggested by American College of Medical Genetics and Genomics Secondary findings (SF), version3.1.(PMID: 35802134).	This variant is presented in ClinVar, as identified as pathogenic/likely pathogenic; or is predicted to be a loss-of-function variant from the molecular annotation software.	This disease is inherited in an autosomal recessive manner. An autosomal recessive disorder means two copies of an abnormal gene must be present in order for the disease or trait to develop.	Your variant is a homozygous variant, which means the variant is existed on both copies of the paired chromosomes (you've inherited the same alleles of a gene from each of your parents).
Immediate Attention Needed	78 Genes in Health predispositions	Positive	ClinVar variants (P+LP) and Novel variants (with IMPACT == HIGH)	XLD	Homozygous	This is a Immediate Attention Needed genetic finding on your sequencing results, because this variant falls into one of the 78 most promising disease-causing genes suggested by American College of Medical Genetics and Genomics Secondary findings (SF), version3.1.(PMID: 35802134).	This variant is presented in ClinVar, as identified as pathogenic/likely pathogenic; or is predicted to be a loss-of-function variant from the molecular annotation software.	This disease is inherited in an X linked dominant manner. X-linked dominant disorders are caused by variants in genes on the X chromosome. In males (who have only one X chromosome), a variant in the only copy of the gene in each cell causes the disorder. In females (who have two X chromosomes), a variant in one of the two copies of the gene in each cell is sufficient to cause the disorder. Female…	Your variant is a homozygous variant, which means the variant is existed on both copies of the paired chromosomes (you've inherited the same alleles of a gene from each of your parents).
Immediate Attention Needed	78 Genes in Health predispositions	Positive	ClinVar variants (P+LP) and Novel variants (with IMPACT == HIGH)	XLD	Heterozygous	This is a Immediate Attention Needed genetic finding on your sequencing results, because this variant falls into one of the 78 most promising disease-causing genes suggested by American College of Medical Genetics and Genomics Secondary findings (SF), version3.1.(PMID: 35802134).	This variant is presented in ClinVar, as identified as pathogenic/likely pathogenic; or is predicted to be a loss-of-function variant from the molecular annotation software.	This disease is inherited in an X linked dominant manner. X-linked dominant disorders are caused by variants in genes on the X chromosome. In males (who have only one X chromosome), a variant in the only copy of the gene in each cell causes the disorder. In females (who have two X chromosomes), a variant in one of the two copies of the gene in each cell is sufficient to cause the disorder. Female…	Your variant is a heterozygous variant, which means the variant is existed on only one copy of the paired chromosomes (you've inherited the different alleles of a gene from each of your parents).
Immediate Attention Needed	78 Genes in Health predispositions	Positive	ClinVar variants (P+LP) and Novel variants (with IMPACT == HIGH)	XLD	Hemizygous	This is a Immediate Attention Needed genetic finding on your sequencing results, because this variant falls into one of the 78 most promising disease-causing genes suggested by American College of Medical Genetics and Genomics Secondary findings (SF), version3.1.(PMID: 35802134).	This variant is presented in ClinVar, as identified as pathogenic/likely pathogenic; or is predicted to be a loss-of-function variant from the molecular annotation software.	This disease is inherited in an X linked dominant manner. X-linked dominant disorders are caused by variants in genes on the X chromosome. In males (who have only one X chromosome), a variant in the only copy of the gene in each cell causes the disorder. In females (who have two X chromosomes), a variant in one of the two copies of the gene in each cell is sufficient to cause the disorder. Female…	Your variant is a hemizygous variant, which means the variant is existed on only one copy of the paired chromosomes (you've inherited the different alleles of a gene from each of your parents).Here, hemizygous represents the one copy allele on the X chromosome.
Immediate Attention Needed	78 Genes in Health predispositions	Positive	ClinVar variants (P+LP) and Novel variants (with IMPACT == HIGH)	XLR	Homozygous	This is a Immediate Attention Needed genetic finding on your sequencing results, because this variant falls into one of the 78 most promising disease-causing genes suggested by American College of Medical Genetics and Genomics Secondary findings (SF), version3.1.(PMID: 35802134).	This variant is presented in ClinVar, as identified as pathogenic/likely pathogenic; or is predicted to be a loss-of-function variant from the molecular annotation software.	This disease is inherited in an X linked recessive manner.X-linked recessive disorders are also caused by variants in genes on the X chromosome. In males (who have only one X chromosome), one altered copy of the gene in each cell is sufficient to cause the condition. In females (who have two X chromosomes), a variant would have to occur in both copies of the gene to cause the disorder. Because it…	Your variant is a homozygous variant, which means the variant is existed on both copies of the paired chromosomes (you've inherited the same alleles of a gene from each of your parents).
Immediate Attention Needed	78 Genes in Health predispositions	Positive	ClinVar variants (P+LP) and Novel variants (with IMPACT == HIGH)	XLR	Hemizygous	This is a Immediate Attention Needed genetic finding on your sequencing results, because this variant falls into one of the 78 most promising disease-causing genes suggested by American College of Medical Genetics and Genomics Secondary findings (SF), version3.1.(PMID: 35802134).	This variant is presented in ClinVar, as identified as pathogenic/likely pathogenic; or is predicted to be a loss-of-function variant from the molecular annotation software.	This disease is inherited in an X linked recessive manner.X-linked recessive disorders are also caused by variants in genes on the X chromosome. In males (who have only one X chromosome), one altered copy of the gene in each cell is sufficient to cause the condition. In females (who have two X chromosomes), a variant would have to occur in both copies of the gene to cause the disorder. Because it…	Your variant is a hemizygous variant, which means the variant is existed on one copy of the genes on your sex chromosomes (X or Y).Hemizygosity is often used to describe X-linked genes in males who have only one X chromosome.
Monitor Closely	78 Genes in Health predispositions	Positive	ClinVar variants (Conflicts) and Novel variants (other novel variants)	AD	Homozygous	This is a Monitor Closely genetic finding on your sequencing results, because this variant falls into one of the 78 most promising disease-causing genes suggested by American College of Medical Genetics and Genomics Secondary findings (SF), version3.1.(PMID: 35802134).	This variant is presented in ClinVar but with unclear pathogenicity, or is predicted to be deleterious for the gene/protein structures through amino acid alterations or alternative splicing.	This disease is inherited in an autosomal dominant manner.“Dominant” means that a single copy of the mutated gene (from one parent) is enough to cause the disorder.	Your variant is a homozygous variant, which means the variant is existed on both copies of the paired chromosomes (you've inherited the same alleles of a gene from each of your parents).
Monitor Closely	78 Genes in Health predispositions	Positive	ClinVar variants (Conflicts) and Novel variants (other novel variants)	AD	Heterozygous	This is a Monitor Closely genetic finding on your sequencing results, because this variant falls into one of the 78 most promising disease-causing genes suggested by American College of Medical Genetics and Genomics Secondary findings (SF), version3.1.(PMID: 35802134).	This variant is presented in ClinVar but with unclear pathogenicity, or is predicted to be deleterious for the gene/protein structures through amino acid alterations or alternative splicing.	This disease is inherited in an autosomal dominant manner.“Dominant” means that a single copy of the mutated gene (from one parent) is enough to cause the disorder.	Your variant is a heterozygous variant, which means the variant is existed on only one copy of the paired chromosomes (you've inherited the different alleles of a gene from each of your parents).
Monitor Closely	78 Genes in Health predispositions	Positive	ClinVar variants (Conflicts) and Novel variants (other novel variants)	AR	Homozygous	This is a Monitor Closely genetic finding on your sequencing results, because this variant falls into one of the 78 most promising disease-causing genes suggested by American College of Medical Genetics and Genomics Secondary findings (SF), version3.1.(PMID: 35802134).	This variant is presented in ClinVar but with unclear pathogenicity, or is predicted to be deleterious for the gene/protein structures through amino acid alterations or alternative splicing.	This disease is inherited in an autosomal recessive manner. An autosomal recessive disorder means two copies of an abnormal gene must be present in order for the disease or trait to develop.	Your variant is a homozygous variant, which means the variant is existed on both copies of the paired chromosomes (you've inherited the same alleles of a gene from each of your parents).
Monitor Closely	78 Genes in Health predispositions	Positive	ClinVar variants (Conflicts) and Novel variants (other novel variants)	XLD	Homozygous	This is a Monitor Closely genetic finding on your sequencing results, because this variant falls into one of the 78 most promising disease-causing genes suggested by American College of Medical Genetics and Genomics Secondary findings (SF), version3.1.(PMID: 35802134).	This variant is presented in ClinVar but with unclear pathogenicity, or is predicted to be deleterious for the gene/protein structures through amino acid alterations or alternative splicing.	This disease is inherited in an X linked dominant manner. X-linked dominant disorders are caused by variants in genes on the X chromosome. In males (who have only one X chromosome), a variant in the only copy of the gene in each cell causes the disorder. In females (who have two X chromosomes), a variant in one of the two copies of the gene in each cell is sufficient to cause the disorder. Female…	Your variant is a homozygous variant, which means the variant is existed on both copies of the paired chromosomes (you've inherited the same alleles of a gene from each of your parents).
Monitor Closely	78 Genes in Health predispositions	Positive	ClinVar variants (Conflicts) and Novel variants (other novel variants)	XLD	Heterozygous	This is a Monitor Closely genetic finding on your sequencing results, because this variant falls into one of the 78 most promising disease-causing genes suggested by American College of Medical Genetics and Genomics Secondary findings (SF), version3.1.(PMID: 35802134).	This variant is presented in ClinVar but with unclear pathogenicity, or is predicted to be deleterious for the gene/protein structures through amino acid alterations or alternative splicing.	This disease is inherited in an X linked dominant manner. X-linked dominant disorders are caused by variants in genes on the X chromosome. In males (who have only one X chromosome), a variant in the only copy of the gene in each cell causes the disorder. In females (who have two X chromosomes), a variant in one of the two copies of the gene in each cell is sufficient to cause the disorder. Female…	Your variant is a heterozygous variant, which means the variant is existed on only one copy of the paired chromosomes (you've inherited the different alleles of a gene from each of your parents).
Monitor Closely	78 Genes in Health predispositions	Positive	ClinVar variants (Conflicts) and Novel variants (other novel variants)	XLD	Hemizygous	This is a Monitor Closely genetic finding on your sequencing results, because this variant falls into one of the 78 most promising disease-causing genes suggested by American College of Medical Genetics and Genomics Secondary findings (SF), version3.1.(PMID: 35802134).	This variant is presented in ClinVar but with unclear pathogenicity, or is predicted to be deleterious for the gene/protein structures through amino acid alterations or alternative splicing.	This disease is inherited in an X linked dominant manner. X-linked dominant disorders are caused by variants in genes on the X chromosome. In males (who have only one X chromosome), a variant in the only copy of the gene in each cell causes the disorder. In females (who have two X chromosomes), a variant in one of the two copies of the gene in each cell is sufficient to cause the disorder. Female…	Your variant is a hemizygous variant, which means the variant is existed on only one copy of the paired chromosomes (you've inherited the different alleles of a gene from each of your parents).Here, hemizygous represents the one copy allele on the X chromosome.
Monitor Closely	78 Genes in Health predispositions	Positive	ClinVar variants (Conflicts) and Novel variants (other novel variants)	XLR	Homozygous	This is a Monitor Closely genetic finding on your sequencing results, because this variant falls into one of the 78 most promising disease-causing genes suggested by American College of Medical Genetics and Genomics Secondary findings (SF), version3.1.(PMID: 35802134).	This variant is presented in ClinVar but with unclear pathogenicity, or is predicted to be deleterious for the gene/protein structures through amino acid alterations or alternative splicing.	This disease is inherited in an X linked recessive manner.X-linked recessive disorders are also caused by variants in genes on the X chromosome. In males (who have only one X chromosome), one altered copy of the gene in each cell is sufficient to cause the condition. In females (who have two X chromosomes), a variant would have to occur in both copies of the gene to cause the disorder. Because it…	Your variant is a homozygous variant, which means the variant is existed on both copies of the paired chromosomes (you've inherited the same alleles of a gene from each of your parents).
Monitor Closely	78 Genes in Health predispositions	Positive	ClinVar variants (Conflicts) and Novel variants (other novel variants)	XLR	Hemizygous	This is a Monitor Closely genetic finding on your sequencing results, because this variant falls into one of the 78 most promising disease-causing genes suggested by American College of Medical Genetics and Genomics Secondary findings (SF), version3.1.(PMID: 35802134).	This variant is presented in ClinVar but with unclear pathogenicity, or is predicted to be deleterious for the gene/protein structures through amino acid alterations or alternative splicing.	This disease is inherited in an X linked recessive manner.X-linked recessive disorders are also caused by variants in genes on the X chromosome. In males (who have only one X chromosome), one altered copy of the gene in each cell is sufficient to cause the condition. In females (who have two X chromosomes), a variant would have to occur in both copies of the gene to cause the disorder. Because it…	Your variant is a hemizygous variant, which means the variant is existed on one copy of the genes on your sex chromosomes (X or Y).Hemizygosity is often used to describe X-linked genes in males who have only one X chromosome.
For Your Information	All other genes (Newborn-genes deactivated by default)	Positive	ClinVar variants (P+LP) and Novel variants (with IMPACT == HIGH)	AD	Homozygous	This is a For Your Information genetic finding on your sequencing results, it is within one of the disease-causing genes in our database (except the ACMG SF v3.1 list).	This variant is presented, as identified as pathogenic/likely pathogenic in ClinVar or is predicted to be a loss-of-function variant from the molecular annotation software.	This disease is inherited in an autosomal dominant manner.“Dominant” means that a single copy of the mutated gene (from one parent) is enough to cause the disorder.	Your variant is a homozygous variant, which means the variant is existed on both copies of the paired chromosomes (you've inherited the same alleles of a gene from each of your parents).
For Your Information	All other genes (Newborn-genes deactivated by default)	Positive	ClinVar variants (P+LP) and Novel variants (with IMPACT == HIGH)	AD	Heterozygous	This is a For Your Information genetic finding on your sequencing results, it is within one of the disease-causing genes in our database (except the ACMG SF v3.1 list).	This variant is presented, as identified as pathogenic/likely pathogenic in ClinVar or is predicted to be a loss-of-function variant from the molecular annotation software.	This disease is inherited in an autosomal dominant manner.“Dominant” means that a single copy of the mutated gene (from one parent) is enough to cause the disorder.	Your variant is a heterozygous variant, which means the variant is existed on only one copy of the paired chromosomes (you've inherited the different alleles of a gene from each of your parents).
For Your Information	All other genes (Newborn-genes deactivated by default)	Positive	ClinVar variants (P+LP) and Novel variants (with IMPACT == HIGH)	AR	Homozygous	This is a For Your Information genetic finding on your sequencing results, it is within one of the disease-causing genes in our database (except the ACMG SF v3.1 list).	This variant is presented, as identified as pathogenic/likely pathogenic in ClinVar or is predicted to be a loss-of-function variant from the molecular annotation software.	This disease is inherited in an autosomal recessive manner. An autosomal recessive disorder means two copies of an abnormal gene must be present in order for the disease or trait to develop.	Your variant is a homozygous variant, which means the variant is existed on both copies of the paired chromosomes (you've inherited the same alleles of a gene from each of your parents).
For Your Information	All other genes (Newborn-genes deactivated by default)	Positive	ClinVar variants (P+LP) and Novel variants (with IMPACT == HIGH)	XLD	Homozygous	This is a For Your Information genetic finding on your sequencing results, it is within one of the disease-causing genes in our database (except the ACMG SF v3.1 list).	This variant is presented, as identified as pathogenic/likely pathogenic in ClinVar or is predicted to be a loss-of-function variant from the molecular annotation software.	This disease is inherited in an X linked dominant manner. X-linked dominant disorders are caused by variants in genes on the X chromosome. In males (who have only one X chromosome), a variant in the only copy of the gene in each cell causes the disorder. In females (who have two X chromosomes), a variant in one of the two copies of the gene in each cell is sufficient to cause the disorder. Female…	Your variant is a homozygous variant, which means the variant is existed on both copies of the paired chromosomes (you've inherited the same alleles of a gene from each of your parents).
For Your Information	All other genes (Newborn-genes deactivated by default)	Positive	ClinVar variants (P+LP) and Novel variants (with IMPACT == HIGH)	XLD	Heterozygous	This is a For Your Information genetic finding on your sequencing results, it is within one of the disease-causing genes in our database (except the ACMG SF v3.1 list).	This variant is presented, as identified as pathogenic/likely pathogenic in ClinVar or is predicted to be a loss-of-function variant from the molecular annotation software.	This disease is inherited in an X linked dominant manner. X-linked dominant disorders are caused by variants in genes on the X chromosome. In males (who have only one X chromosome), a variant in the only copy of the gene in each cell causes the disorder. In females (who have two X chromosomes), a variant in one of the two copies of the gene in each cell is sufficient to cause the disorder. Female…	Your variant is a heterozygous variant, which means the variant is existed on only one copy of the paired chromosomes (you've inherited the different alleles of a gene from each of your parents).
For Your Information	All other genes (Newborn-genes deactivated by default)	Positive	ClinVar variants (P+LP) and Novel variants (with IMPACT == HIGH)	XLD	Hemizygous	This is a For Your Information genetic finding on your sequencing results, it is within one of the disease-causing genes in our database (except the ACMG SF v3.1 list).	This variant is presented, as identified as pathogenic/likely pathogenic in ClinVar or is predicted to be a loss-of-function variant from the molecular annotation software.	This disease is inherited in an X linked dominant manner. X-linked dominant disorders are caused by variants in genes on the X chromosome. In males (who have only one X chromosome), a variant in the only copy of the gene in each cell causes the disorder. In females (who have two X chromosomes), a variant in one of the two copies of the gene in each cell is sufficient to cause the disorder. Female…	Your variant is a hemizygous variant, which means the variant is existed on only one copy of the paired chromosomes (you've inherited the different alleles of a gene from each of your parents).Here, hemizygous represents the one copy allele on the X chromosome.
For Your Information	All other genes (Newborn-genes deactivated by default)	Positive	ClinVar variants (P+LP) and Novel variants (with IMPACT == HIGH)	XLR	Homozygous	This is a For Your Information genetic finding on your sequencing results, it is within one of the disease-causing genes in our database (except the ACMG SF v3.1 list).	This variant is presented, as identified as pathogenic/likely pathogenic in ClinVar or is predicted to be a loss-of-function variant from the molecular annotation software.	This disease is inherited in an X linked recessive manner.X-linked recessive disorders are also caused by variants in genes on the X chromosome. In males (who have only one X chromosome), one altered copy of the gene in each cell is sufficient to cause the condition. In females (who have two X chromosomes), a variant would have to occur in both copies of the gene to cause the disorder. Because it…	Your variant is a homozygous variant, which means the variant is existed on both copies of the paired chromosomes (you've inherited the same alleles of a gene from each of your parents).
For Your Information	All other genes (Newborn-genes deactivated by default)	Positive	ClinVar variants (P+LP) and Novel variants (with IMPACT == HIGH)	XLR	Hemizygous	This is a For Your Information genetic finding on your sequencing results, it is within one of the disease-causing genes in our database (except the ACMG SF v3.1 list).	This variant is presented, as identified as pathogenic/likely pathogenic in ClinVar or is predicted to be a loss-of-function variant from the molecular annotation software.	This disease is inherited in an X linked recessive manner.X-linked recessive disorders are also caused by variants in genes on the X chromosome. In males (who have only one X chromosome), one altered copy of the gene in each cell is sufficient to cause the condition. In females (who have two X chromosomes), a variant would have to occur in both copies of the gene to cause the disorder. Because it…	Your variant is a hemizygous variant, which means the variant is existed on one copy of the genes on your sex chromosomes (X or Y).Hemizygosity is often used to describe X-linked genes in males who have only one X chromosome.
Adult Carrier screening
Monitor Closely	Genes in the carrier screening panel	Carrier	ClinVar variants (P+LP) and Novel variants (with IMPACT == HIGH)	AR	Heterozygous	This is a Monitor Closely genetic finding on your carrier screening results, because this variant falls into one of the Autosomal recessive (AR) disease-causing genes with relatively high carrier frequencies among the population that defined by ACMG(PMID: 34285390).	This variant is presented in ClinVar, as identified as pathogenic/likely pathogenic; or is predicted to be a loss-of-function variant from the molecular annotation software.	This disease is inherited in an autosomal recessive manner. An autosomal recessive disorder means two copies of an abnormal gene must be present in order for the disease or trait to develop.	Your variant is a heterozygous variant, which means the variant is existed on only one copy of the paired chromosomes (you've inherited the different alleles of a gene from each of your parents).When the disease is inherited in an autosomal recessive manner, you'll not have this diseases but instead you're a carrier of this risky variants that can inherit to your offsprings.
Monitor Closely	Genes in the carrier screening panel	Carrier	ClinVar variants (P+LP) and Novel variants (with IMPACT == HIGH)	XLR	Heterozygous	This is a Monitor Closely genetic finding on your sequencing results, because this variant falls into one of the 78 most promising disease-causing genes suggested by American College of Medical Genetics and Genomics Secondary findings (SF), version3.1.(PMID: 35802134).	This variant is presented in ClinVar, as identified as pathogenic/likely pathogenic; or is predicted to be a loss-of-function variant from the molecular annotation software.	This disease is inherited in an X linked recessive manner.X-linked recessive disorders are also caused by variants in genes on the X chromosome. In males (who have only one X chromosome), one altered copy of the gene in each cell is sufficient to cause the condition. In females (who have two X chromosomes), a variant would have to occur in both copies of the gene to cause the disorder. Because it…	Your variant is a heterozygous variant, which means the variant is existed on only one copy of the paired chromosomes (you've inherited the different alleles of a gene from each of your parents).When the disease is inherited in an autosomal recessive manner, you'll not have this diseases but instead you're a carrier of this risky variants that can inherit to your offsprings.
For Your Information	Genes in the carrier screening panel	Carrier	ClinVar variants (Conflicts) and Novel variants (other novel variants)	AR	Heterozygous	This is For Your Information genetic finding on your sequencing results, because this variant falls into one of the 78 most promising disease-causing genes suggested by American College of Medical Genetics and Genomics Secondary findings (SF), version3.1.(PMID: 35802134).	This variant is presented in ClinVar but with unclear pathogenicity, or is predicted to be deleterious for the gene/protein structures through amino acid alterations or alternative splicing.	This disease is inherited in an autosomal recessive manner. An autosomal recessive disorder means two copies of an abnormal gene must be present in order for the disease or trait to develop.	Your variant is a heterozygous variant, which means the variant is existed on only one copy of the paired chromosomes (you've inherited the different alleles of a gene from each of your parents).When the disease is inherited in an autosomal recessive manner, you'll not have this diseases but instead you're a carrier of this risky variants that can inherit to your offsprings.
For Your Information	Genes in the carrier screening panel	Carrier	ClinVar variants (Conflicts) and Novel variants (other novel variants)	XLR	Heterozygous	This is For Your Information genetic finding on your sequencing results, because this variant falls into one of the 78 most promising disease-causing genes suggested by American College of Medical Genetics and Genomics Secondary findings (SF), version3.1.(PMID: 35802134).	This variant is presented in ClinVar but with unclear pathogenicity, or is predicted to be deleterious for the gene/protein structures through amino acid alterations or alternative splicing.	This disease is inherited in an X linked recessive manner.X-linked recessive disorders are also caused by variants in genes on the X chromosome. In males (who have only one X chromosome), one altered copy of the gene in each cell is sufficient to cause the condition. In females (who have two X chromosomes), a variant would have to occur in both copies of the gene to cause the disorder. Because it…	Your variant is a heterozygous variant, which means the variant is existed on only one copy of the paired chromosomes (you've inherited the different alleles of a gene from each of your parents).When the disease is inherited in an autosomal recessive manner, you'll not have this diseases but instead you're a carrier of this risky variants that can inherit to your offsprings.
