# Supplementary material for: GenRiskPro: A Comprehensive Whole-Genome Sequencing Analysis Platform for Clinical and Wellness Applications
Source: Comput Struct Biotechnol J. 2026 Mar 6;35(2):0011. doi: 10.34133/csbj.0011 (PMC13394978; doi:10.34133/csbj.0011)
Supplement: Supplementary 1 — Figs. S1 to S10 Tables S1 to S4 Data S1 to S6 [file csbj.0011.f1.zip › Supplementary_Data_1_GeneDB_ontology.xlsx]

## Sheet: Sheet1
Gene.Disease.confidence.level	Target.group	Genes	Disease	SZAdiseaseID	category
High_confidence	Health predipositions/Disease risk	ACTA2	Aortic aneurysm, familial thoracic 6	SZAdisease1773	Cardiovascular diseases
High_confidence	Health predipositions/Disease risk	ACTC1	Hypertrophic cardiomyopathy 11	SZAdisease12655	Cardiovascular diseases
High_confidence	Health predipositions/Disease risk	ACVRL1	Telangiectasia, hereditary hemorrhagic, type 2	SZAdisease25257	Miscellaneous
High_confidence	Health predipositions/Disease risk	APC	Familial adenomatous polyposis 1	SZAdisease9783	Neoplastic syndrome and Cancer
High_confidence	Health predipositions/Disease risk	APOB	Hypercholesterolemia, autosomal dominant, type B	SZAdisease12456	Cardiovascular diseases
High_confidence	Health predipositions/Disease risk	ATP7B	Wilson disease	SZAdisease26964	Miscellaneous
High_confidence	Health predipositions/Disease risk	BMPR1A	Juvenile polyposis syndrome	SZAdisease14394	Neoplastic syndrome and Cancer
High_confidence	Health predipositions/Disease risk	BRCA1	Breast-ovarian Neoplastic syndrome and Cancer, familial, susceptibility to, 1	SZAdisease4042	Neoplastic syndrome and Cancer
High_confidence	Health predipositions/Disease risk	BRCA2	Breast-ovarian Neoplastic syndrome and Cancer, familial, susceptibility to, 2	SZAdisease4043	Neoplastic syndrome and Cancer
High_confidence	Health predipositions/Disease risk	BTD	Biotinidase deficiency	SZAdisease3588	Endocrine and Metabolic Disorders
High_confidence	Health predipositions/Disease risk	CACNA1S	Malignant hyperthermia, susceptibility to, 5	SZAdisease15813	Miscellaneous
High_confidence	Health predipositions/Disease risk	CASQ2	Catecholaminergic polymorphic ventricular tachycardia 2	SZAdisease4609	Cardiovascular diseases
High_confidence	Health predipositions/Disease risk	COL3A1	Ehlers-Danlos syndrome, type 4	SZAdisease8893	Cardiovascular diseases
High_confidence	Health predipositions/Disease risk	DSC2	Arrhythmogenic right ventricular dysplasia 11	SZAdisease1954	Cardiovascular diseases
High_confidence	Health predipositions/Disease risk	DSG2	Arrhythmogenic right ventricular dysplasia 10	SZAdisease1953	Cardiovascular diseases
High_confidence	Health predipositions/Disease risk	DSP	Arrhythmogenic right ventricular dysplasia 8	SZAdisease1963	Cardiovascular diseases
High_confidence	Health predipositions/Disease risk	DSP	Cardiomyopathy, dilated, with woolly hair, keratoderma, and tooth agenesis	SZAdisease4422	Cardiovascular diseases
High_confidence	Health predipositions/Disease risk	ENG	Telangiectasia, hereditary hemorrhagic, type 1	SZAdisease25256	Miscellaneous
High_confidence	Health predipositions/Disease risk	FBN1	Marfan syndrome	SZAdisease15977	Cardiovascular diseases
High_confidence	Health predipositions/Disease risk	FLNC	Hypertrophic cardiomyopathy 26	SZAdisease12668	Cardiovascular diseases
High_confidence	Health predipositions/Disease risk	GAA	Glycogen storage disease, type II	SZAdisease11199	Endocrine and Metabolic Disorders
High_confidence	Health predipositions/Disease risk	GLA	Fabry disease	SZAdisease9667	Cardiovascular diseases
High_confidence	Health predipositions/Disease risk	GLA	Fabry disease	SZAdisease9667	Endocrine and Metabolic Disorders
High_confidence	Health predipositions/Disease risk	HFE	Hemochromatosis type 1	SZAdisease11630	Miscellaneous
High_confidence	Health predipositions/Disease risk	HNF1A	Maturity-onset diabetes of the young type 3	SZAdisease16089	Miscellaneous
High_confidence	Health predipositions/Disease risk	KCNH2	Long QT syndrome 2	SZAdisease15333	Cardiovascular diseases
High_confidence	Health predipositions/Disease risk	KCNQ1	Long QT syndrome 1	SZAdisease15323	Cardiovascular diseases
High_confidence	Health predipositions/Disease risk	LDLR	Hypercholesterolemia, familial, 1	SZAdisease12457	Cardiovascular diseases
High_confidence	Health predipositions/Disease risk	LMNA	Dilated cardiomyopathy 1A	SZAdisease8111	Cardiovascular diseases
High_confidence	Health predipositions/Disease risk	MAX	Pheochromocytoma	SZAdisease20565	Neoplastic syndrome and Cancer
High_confidence	Health predipositions/Disease risk	MEN1	Multiple endocrine neoplasia, type 1	SZAdisease17456	Neoplastic syndrome and Cancer
High_confidence	Health predipositions/Disease risk	MLH1	Colorectal Neoplastic syndrome and Cancer, hereditary nonpolyposis, type 2	SZAdisease6135	Neoplastic syndrome and Cancer
High_confidence	Health predipositions/Disease risk	MSH2	Lynch syndrome 1	SZAdisease15592	Neoplastic syndrome and Cancer
High_confidence	Health predipositions/Disease risk	MSH6	Colorectal Neoplastic syndrome and Cancer, hereditary nonpolyposis, type 5	SZAdisease6137	Neoplastic syndrome and Cancer
High_confidence	Health predipositions/Disease risk	MUTYH	MUTYH-related attenuated familial adenomatous polyposis	SZAdisease17624	Neoplastic syndrome and Cancer
High_confidence	Health predipositions/Disease risk	MYBPC3	Hypertrophic cardiomyopathy 4	SZAdisease12670	Cardiovascular diseases
High_confidence	Health predipositions/Disease risk	MYH11	Aortic aneurysm, familial thoracic 4	SZAdisease1772	Cardiovascular diseases
High_confidence	Health predipositions/Disease risk	MYH7	Hypertrophic cardiomyopathy 1	SZAdisease12653	Cardiovascular diseases
High_confidence	Health predipositions/Disease risk	MYH7	Dilated cardiomyopathy 1S	SZAdisease8140	Cardiovascular diseases
High_confidence	Health predipositions/Disease risk	MYL2	Hypertrophic cardiomyopathy 10	SZAdisease12654	Cardiovascular diseases
High_confidence	Health predipositions/Disease risk	MYL3	Hypertrophic cardiomyopathy 8	SZAdisease12673	Cardiovascular diseases
High_confidence	Health predipositions/Disease risk	NF2	Neurofibromatosis, type 2	SZAdisease18454	Neoplastic syndrome and Cancer
High_confidence	Health predipositions/Disease risk	OTC	Ornithine carbamoyltransferase deficiency	SZAdisease19277	Endocrine and Metabolic Disorders
High_confidence	Health predipositions/Disease risk	PALB2	Familial Neoplastic syndrome and Cancer of breast	SZAdisease9812	Neoplastic syndrome and Cancer
High_confidence	Health predipositions/Disease risk	PCSK9	Hypercholesterolemia, autosomal dominant, 3	SZAdisease12455	Cardiovascular diseases
High_confidence	Health predipositions/Disease risk	PKP2	Arrhythmogenic right ventricular dysplasia 9	SZAdisease1964	Cardiovascular diseases
High_confidence	Health predipositions/Disease risk	PMS2	Colorectal Neoplastic syndrome and Cancer, hereditary nonpolyposis, type 4	SZAdisease6136	Neoplastic syndrome and Cancer
High_confidence	Health predipositions/Disease risk	PRKAG2	Hypertrophic cardiomyopathy 6	SZAdisease12671	Cardiovascular diseases
High_confidence	Health predipositions/Disease risk	PRKAG2	Hypertrophic cardiomyopathy 6	SZAdisease12671	Endocrine and Metabolic Disorders
High_confidence	Health predipositions/Disease risk	PTEN	Cowden syndrome 1	SZAdisease7125	Neoplastic syndrome and Cancer
High_confidence	Health predipositions/Disease risk	RB1	Retinoblastoma	SZAdisease22773	Neoplastic syndrome and Cancer
High_confidence	Health predipositions/Disease risk	RET	Familial medullary thyroid carcinoma	SZAdisease9964	Neoplastic syndrome and Cancer
High_confidence	Health predipositions/Disease risk	RET	Multiple endocrine neoplasia, type 2a	SZAdisease17458	Neoplastic syndrome and Cancer
High_confidence	Health predipositions/Disease risk	RET	Multiple endocrine neoplasia, type 2b	SZAdisease17459	Neoplastic syndrome and Cancer
High_confidence	Health predipositions/Disease risk	RPE65	Retinitis pigmentosa 20	SZAdisease22673	Miscellaneous
High_confidence	Health predipositions/Disease risk	RYR1	Malignant hyperthermia, susceptibility to, 1	SZAdisease15809	Miscellaneous
High_confidence	Health predipositions/Disease risk	RYR2	Catecholaminergic polymorphic ventricular tachycardia 1	SZAdisease4608	Cardiovascular diseases
High_confidence	Health predipositions/Disease risk	SCN5A	Long QT syndrome 3	SZAdisease15338	Cardiovascular diseases
High_confidence	Health predipositions/Disease risk	SCN5A	Brugada syndrome 1	SZAdisease4094	Cardiovascular diseases
High_confidence	Health predipositions/Disease risk	SCN5A	Dilated cardiomyopathy 1E	SZAdisease8119	Cardiovascular diseases
High_confidence	Health predipositions/Disease risk	SDHAF2	Paragangliomas 2	SZAdisease19846	Neoplastic syndrome and Cancer
High_confidence	Health predipositions/Disease risk	SDHB	Paragangliomas 4	SZAdisease19848	Neoplastic syndrome and Cancer
High_confidence	Health predipositions/Disease risk	SDHC	Paragangliomas 3	SZAdisease19847	Neoplastic syndrome and Cancer
High_confidence	Health predipositions/Disease risk	SDHD	Paragangliomas 1	SZAdisease19844	Neoplastic syndrome and Cancer
High_confidence	Health predipositions/Disease risk	SMAD3	Aneurysm-osteoarthritis syndrome	SZAdisease1542	Cardiovascular diseases
High_confidence	Health predipositions/Disease risk	SMAD4	Juvenile polyposis syndrome	SZAdisease14394	Neoplastic syndrome and Cancer
High_confidence	Health predipositions/Disease risk	SMAD4	Juvenile polyposis/hereditary hemorrhagic telangiectasia syndrome	SZAdisease14395	Miscellaneous
High_confidence	Health predipositions/Disease risk	STK11	Peutz-Jeghers syndrome	SZAdisease20510	Neoplastic syndrome and Cancer
High_confidence	Health predipositions/Disease risk	TGFBR1	Loeys-Dietz syndrome 1	SZAdisease15310	Cardiovascular diseases
High_confidence	Health predipositions/Disease risk	TGFBR2	Loeys-Dietz syndrome 2	SZAdisease15311	Cardiovascular diseases
High_confidence	Health predipositions/Disease risk	TMEM127	Pheochromocytoma	SZAdisease20565	Neoplastic syndrome and Cancer
High_confidence	Health predipositions/Disease risk	TMEM43	Arrhythmogenic right ventricular dysplasia 5	SZAdisease1961	Cardiovascular diseases
High_confidence	Health predipositions/Disease risk	TNNI3	Hypertrophic cardiomyopathy 7	SZAdisease12672	Cardiovascular diseases
High_confidence	Health predipositions/Disease risk	TNNT2	Dilated cardiomyopathy 1D	SZAdisease8117	Cardiovascular diseases
High_confidence	Health predipositions/Disease risk	TNNT2	Hypertrophic cardiomyopathy 2	SZAdisease12664	Cardiovascular diseases
High_confidence	Health predipositions/Disease risk	TP53	Li-Fraumeni syndrome 1	SZAdisease15084	Neoplastic syndrome and Cancer
High_confidence	Health predipositions/Disease risk	TPM1	Hypertrophic cardiomyopathy 3	SZAdisease12669	Cardiovascular diseases
High_confidence	Health predipositions/Disease risk	TRDN	Catecholaminergic polymorphic ventricular tachycardia 5	SZAdisease4612	Cardiovascular diseases
High_confidence	Health predipositions/Disease risk	TSC1	Tuberous sclerosis 1	SZAdisease26046	Neoplastic syndrome and Cancer
High_confidence	Health predipositions/Disease risk	TSC2	Tuberous sclerosis 2	SZAdisease26056	Neoplastic syndrome and Cancer
High_confidence	Health predipositions/Disease risk	TTN	Dilated cardiomyopathy 1G	SZAdisease8122	Cardiovascular diseases
High_confidence	Health predipositions/Disease risk	VHL	Von Hippel-Lindau syndrome	SZAdisease26772	Neoplastic syndrome and Cancer
High_confidence	Health predipositions/Disease risk	WT1	Wilms tumor 1	SZAdisease26957	Neoplastic syndrome and Cancer
High_confidence	Health predipositions/Disease risk	BAG3	Dilated cardiomyopathy 1HH	SZAdisease8125	Cardiovascular diseases
High_confidence	Health predipositions/Disease risk	DES	Dilated cardiomyopathy 1I	SZAdisease8126	Cardiovascular diseases
High_confidence	Health predipositions/Disease risk	RBM20	Dilated cardiomyopathy 1DD	SZAdisease8118	Cardiovascular diseases
High_confidence	Health predipositions/Disease risk	TNNC1	Dilated cardiomyopathy 1Z	SZAdisease8147	Cardiovascular diseases
High_confidence	Health predipositions/Disease risk	TTR	Amyloidogenic transthyretin amyloidosis	SZAdisease1402	Miscellaneous
High_confidence	Newborn-screening	AAAS	Glucocorticoid deficiency with achalasia	SZAdisease11102	Endocrine and Metabolic Disorders
High_confidence	Newborn-screening	AARS1	Charcot-Marie-Tooth disease axonal type 2N	SZAdisease5018	Neurological disorders
High_confidence	Newborn-screening	ABCA12	Autosomal recessive congenital ichthyosis 4B	SZAdisease2748	Organ health
High_confidence	Newborn-screening	ABCA3	Interstitial lung disease due to ABCA3 deficiency	SZAdisease13936	Organ health
High_confidence	Newborn-screening	ABCA4	Severe early-childhood-onset retinal dystrophy	SZAdisease23533	Neurological disorders
High_confidence	Newborn-screening	ABCA4	Severe early-childhood-onset retinal dystrophy	SZAdisease23533	Organ health
High_confidence	Newborn-screening	ABCB11	Progressive familial intrahepatic cholestasis type 2	SZAdisease21624	Miscellaneous
High_confidence	Newborn-screening	ABCB4	Progressive familial intrahepatic cholestasis type 3	SZAdisease21625	Miscellaneous
High_confidence	Newborn-screening	ABCC6	Pseudoxanthoma elasticum, forme fruste	SZAdisease21868	Organ health
High_confidence	Newborn-screening	ABCC6	Arterial calcification, generalized, of infancy, 2	SZAdisease1976	Cardiovascular diseases
High_confidence	Newborn-screening	ABCC8	Hyperinsulinemic hypoglycemia, familial, 1	SZAdisease12492	Endocrine and Metabolic Disorders
High_confidence	Newborn-screening	ABCC8	Diabetes mellitus, transient neonatal, 2	SZAdisease7948	Endocrine and Metabolic Disorders
High_confidence	Newborn-screening	ABCC8	Diabetes mellitus, transient neonatal, 2	SZAdisease7948	Organ health
High_confidence	Newborn-screening	ABCC8	Leucine-induced hypoglycemia	SZAdisease14975	Hereditary disease
High_confidence	Newborn-screening	ABCC8	Diabetes mellitus, permanent neonatal 3	SZAdisease7944	Endocrine and Metabolic Disorders
High_confidence	Newborn-screening	ABCC8	Diabetes mellitus, permanent neonatal 3	SZAdisease7944	Organ health
High_confidence	Newborn-screening	ABCC9	Hypertrichotic osteochondrodysplasia Cantu type	SZAdisease12646	Organ health
High_confidence	Newborn-screening	ABCC9	Hypertrichotic osteochondrodysplasia Cantu type	SZAdisease12646	Syndromic disease
High_confidence	Newborn-screening	ABCC9	Dilated cardiomyopathy 1O	SZAdisease8136	Cardiovascular diseases
High_confidence	Newborn-screening	ABCC9	Dilated cardiomyopathy 1O	SZAdisease8136	Organ health
High_confidence	Newborn-screening	ABCC9	Atrial fibrillation, familial, 12	SZAdisease2220	Cardiovascular diseases
High_confidence	Newborn-screening	ABCD1	Adrenoleukodystrophy	SZAdisease877	Neurological disorders
High_confidence	Newborn-screening	ABCD1	Adrenoleukodystrophy	SZAdisease877	Endocrine and Metabolic Disorders
High_confidence	Newborn-screening	ABCD4	Methylmalonic acidemia with homocystinuria, type cblJ	SZAdisease16594	Endocrine and Metabolic Disorders
High_confidence	Newborn-screening	ABCD4	Methylmalonic acidemia with homocystinuria, type cblJ	SZAdisease16594	Hematologic disorder
High_confidence	Newborn-screening	ABCG5	Sitosterolemia 2	SZAdisease23809	Endocrine and Metabolic Disorders
High_confidence	Newborn-screening	ABCG5	Sitosterolemia 2	SZAdisease23809	Syndromic disease
High_confidence	Newborn-screening	ACAD8	Deficiency of isobutyryl-CoA dehydrogenase	SZAdisease7602	Endocrine and Metabolic Disorders
High_confidence	Newborn-screening	ACAD9	Acyl-CoA dehydrogenase 9 deficiency	SZAdisease760	Endocrine and Metabolic Disorders
Moderate_confidence	Newborn-screening	ACADS	Deficiency of butyryl-CoA dehydrogenase	SZAdisease7587	Endocrine and Metabolic Disorders
High_confidence	Newborn-screening	ACADVL	Very long chain acyl-CoA dehydrogenase deficiency	SZAdisease26660	Miscellaneous
High_confidence	Newborn-screening	ACAT1	Deficiency of acetyl-CoA acetyltransferase	SZAdisease7581	Hereditary disease
High_confidence	Newborn-screening	ACE	Renal tubular dysgenesis of genetic origin	SZAdisease22531	Organ health
High_confidence	Newborn-screening	ACOX1	Acyl-CoA oxidase deficiency	SZAdisease763	Neurological disorders
High_confidence	Newborn-screening	ACOX1	Acyl-CoA oxidase deficiency	SZAdisease763	Endocrine and Metabolic Disorders
High_confidence	Newborn-screening	ACSF3	Combined malonic and methylmalonic acidemia	SZAdisease6214	Endocrine and Metabolic Disorders
High_confidence	Newborn-screening	ACTA1	Actin accumulation myopathy	SZAdisease528	Organ health
High_confidence	Newborn-screening	ACTA2	Aortic aneurysm, familial thoracic 6	SZAdisease1773	Cardiovascular diseases
High_confidence	Newborn-screening	ACTB	Dilated cardiomyopathy 1AA	SZAdisease8112	Cardiovascular diseases
High_confidence	Newborn-screening	ACTB	Dilated cardiomyopathy 1AA	SZAdisease8112	Organ health
High_confidence	Newborn-screening	ACTC1	Dilated cardiomyopathy 1R	SZAdisease8139	Miscellaneous
High_confidence	Newborn-screening	ACTC1	Hypertrophic cardiomyopathy 11	SZAdisease12655	Cardiovascular diseases
High_confidence	Newborn-screening	ACTG1	Autosomal dominant nonsyndromic hearing loss 20	SZAdisease2614	Organ health
High_confidence	Newborn-screening	ACTG1	Autosomal dominant nonsyndromic hearing loss 20	SZAdisease2614	Neurological disorders
High_confidence	Newborn-screening	ACTG1	Baraitser-winter syndrome 2	SZAdisease3101	Neurological disorders
High_confidence	Newborn-screening	ACTG1	Baraitser-winter syndrome 2	SZAdisease3101	Syndromic disease
High_confidence	Newborn-screening	ACTG2	Megacystis-microcolon-intestinal hypoperistalsis syndrome 5	SZAdisease16238	Organ health
High_confidence	Newborn-screening	ACTG2	Megacystis-microcolon-intestinal hypoperistalsis syndrome 5	SZAdisease16238	Syndromic disease
High_confidence	Newborn-screening	ACTN1	Platelet-type bleeding disorder 15	SZAdisease20815	Hematologic disorder
High_confidence	Newborn-screening	ACTN2	Dilated cardiomyopathy 1AA	SZAdisease8112	Cardiovascular diseases
High_confidence	Newborn-screening	ACTN2	Dilated cardiomyopathy 1AA	SZAdisease8112	Organ health
High_confidence	Newborn-screening	ACTN4	Focal segmental glomerulosclerosis 1	SZAdisease10420	Organ health
High_confidence	Newborn-screening	ACTN4	Focal segmental glomerulosclerosis 1	SZAdisease10420	Syndromic disease
High_confidence	Newborn-screening	ACVR1	Progressive myositis ossificans	SZAdisease21638	Organ health
High_confidence	Newborn-screening	ACVRL1	Telangiectasia, hereditary hemorrhagic, type 2	SZAdisease25257	Miscellaneous
High_confidence	Newborn-screening	ADA	Severe combined immunodeficiency, autosomal recessive, T cell-negative, B cell-negative, NK cell-negative, due to adenosine deaminase deficiency	SZAdisease23524	Immune disorders
High_confidence	Newborn-screening	ADA	Severe combined immunodeficiency, autosomal recessive, T cell-negative, B cell-negative, NK cell-negative, due to adenosine deaminase deficiency	SZAdisease23524	Endocrine and Metabolic Disorders
High_confidence	Newborn-screening	ADAMTS13	Upshaw-Schulman syndrome	SZAdisease26301	Syndromic disease
High_confidence	Newborn-screening	ADAMTSL2	Geleophysic dysplasia 1	SZAdisease10807	Organ health
High_confidence	Newborn-screening	ADAR	Aicardi-Goutieres syndrome 6	SZAdisease1063	Miscellaneous
High_confidence	Newborn-screening	ADAR	Symmetrical dyschromatosis of extremities	SZAdisease24930	Organ health
High_confidence	Newborn-screening	ADK	Adenosine kinase deficiency	SZAdisease822	Endocrine and Metabolic Disorders
High_confidence	Newborn-screening	ADK	Adenosine kinase deficiency	SZAdisease822	Neurological disorders
High_confidence	Newborn-screening	AGA	Congenital myasthenic syndrome 8	SZAdisease6751	Neurological disorders
High_confidence	Newborn-screening	AGA	Congenital myasthenic syndrome 8	SZAdisease6751	Syndromic disease
High_confidence	Newborn-screening	AGL	Glycogen storage disease type III	SZAdisease11193	Endocrine and Metabolic Disorders
High_confidence	Newborn-screening	AGRN	Congenital myasthenic syndrome 8	SZAdisease6751	Neurological disorders
High_confidence	Newborn-screening	AGRN	Congenital myasthenic syndrome 8	SZAdisease6751	Syndromic disease
High_confidence	Newborn-screening	AGXT	Glycogen storage disease type III	SZAdisease11193	Endocrine and Metabolic Disorders
High_confidence	Newborn-screening	AHCY	Hypermethioninemia with deficiency of S-adenosylhomocysteine hydrolase	SZAdisease12544	Endocrine and Metabolic Disorders
High_confidence	Newborn-screening	AHI1	Joubert syndrome 3	SZAdisease14322	Miscellaneous
High_confidence	Newborn-screening	AIFM1	Charcot-Marie-Tooth disease X-linked recessive 4	SZAdisease5080	Neurological disorders
High_confidence	Newborn-screening	AIP	Pituitary dependent hypercortisolism	SZAdisease20727	Other
High_confidence	Newborn-screening	AIRE	Polyglandular autoimmune syndrome, type 1	SZAdisease20966	Other
High_confidence	Newborn-screening	AK2	Reticular dysgenesis	SZAdisease22597	Immune disorders
High_confidence	Newborn-screening	AKR1D1	Congenital bile acid synthesis defect 2	SZAdisease6482	Endocrine and Metabolic Disorders
High_confidence	Newborn-screening	ALAS2	X-linked sideroblastic anemia 1	SZAdisease27159	Endocrine and Metabolic Disorders
High_confidence	Newborn-screening	ALAS2	X-linked sideroblastic anemia 1	SZAdisease27159	Hematologic disorder
High_confidence	Newborn-screening	ALDH18A1	Cutis laxa, autosomal dominant 3	SZAdisease7359	Endocrine and Metabolic Disorders
High_confidence	Newborn-screening	ALDH18A1	Cutis laxa, autosomal dominant 3	SZAdisease7359	Organ health
High_confidence	Newborn-screening	ALDH3A2	Sjögren-Larsson syndrome	SZAdisease23818	Miscellaneous
High_confidence	Newborn-screening	ALDH5A1	Succinate-semialdehyde dehydrogenase deficiency	SZAdisease24804	Endocrine and Metabolic Disorders
High_confidence	Newborn-screening	ALDH7A1	Pyridoxine-dependent epilepsy	SZAdisease22093	Neurological disorders
High_confidence	Newborn-screening	ALDH7A1	Pyridoxine-dependent epilepsy	SZAdisease22093	Endocrine and Metabolic Disorders
High_confidence	Newborn-screening	ALG1	ALG1-CDG	SZAdisease1154	Endocrine and Metabolic Disorders
High_confidence	Newborn-screening	ALG12	ALG12-congenital disorder of glycosylation	SZAdisease1156	Endocrine and Metabolic Disorders
High_confidence	Newborn-screening	ALG14	Intellectual developmental disorder with epilepsy, behavioral abnormalities, and coarse facies	SZAdisease13643	Hereditary disease
High_confidence	Newborn-screening	ALG14	Congenital myasthenic syndrome 15	SZAdisease6733	Neurological disorders
High_confidence	Newborn-screening	ALG14	Congenital myasthenic syndrome 15	SZAdisease6733	Syndromic disease
High_confidence	Newborn-screening	ALG14	Myopathy, epilepsy, and progressive cerebral atrophy	SZAdisease17834	Hereditary disease
High_confidence	Newborn-screening	ALG3	ALG3-CDG	SZAdisease1158	Endocrine and Metabolic Disorders
High_confidence	Newborn-screening	ALG6	Congenital disorder of glycosylation type 1C	SZAdisease6535	Endocrine and Metabolic Disorders
High_confidence	Newborn-screening	ALG8	ALG8 congenital disorder of glycosylation	SZAdisease1159	Endocrine and Metabolic Disorders
High_confidence	Newborn-screening	ALMS1	Alstrom syndrome	SZAdisease1268	Syndromic disease
High_confidence	Newborn-screening	ALOX12B	Autosomal recessive congenital ichthyosis 2	SZAdisease2745	Organ health
High_confidence	Newborn-screening	ALOXE3	Autosomal recessive congenital ichthyosis 3	SZAdisease2746	Organ health
High_confidence	Newborn-screening	ALPL	Adult hypophosphatasia	SZAdisease915	Syndromic disease
High_confidence	Newborn-screening	ALS2	Amyotrophic lateral sclerosis type 2, juvenile	SZAdisease1436	Neurological disorders
High_confidence	Newborn-screening	ALX4	Parietal foramina 2	SZAdisease19926	Neurological disorders
High_confidence	Newborn-screening	ALX4	Parietal foramina 2	SZAdisease19926	Organ health
High_confidence	Newborn-screening	AMELX	Amelogenesis imperfecta type 1E	SZAdisease1360	Organ health
High_confidence	Newborn-screening	AMN	Imerslund-Grasbeck syndrome type 2	SZAdisease13116	Miscellaneous
High_confidence	Newborn-screening	AMT	Non-ketotic hyperglycinemia	SZAdisease18737	Neurological disorders
High_confidence	Newborn-screening	AMT	Non-ketotic hyperglycinemia	SZAdisease18737	Endocrine and Metabolic Disorders
High_confidence	Newborn-screening	ANK1	Hereditary spherocytosis type 1	SZAdisease12003	Hematologic disorder
High_confidence	Newborn-screening	ANK2	Cardiac arrhythmia, ankyrin-B-related	SZAdisease4358	Cardiovascular diseases
High_confidence	Newborn-screening	ANK2	Cardiac arrhythmia, ankyrin-B-related	SZAdisease4358	Syndromic disease
High_confidence	Newborn-screening	ANKH	Craniometaphyseal dysplasia, autosomal dominant	SZAdisease7183	Organ health
High_confidence	Newborn-screening	ANKRD1	ANKRD1-related dilated cardiomyopathy	SZAdisease1625	Cardiovascular diseases
High_confidence	Newborn-screening	ANKRD1	ANKRD1-related dilated cardiomyopathy	SZAdisease1625	Organ health
High_confidence	Newborn-screening	ANKRD26	Thrombocytopenia 2	SZAdisease25459	Hematologic disorder
High_confidence	Newborn-screening	ANO10	Autosomal recessive spinocerebellar ataxia 10	SZAdisease2964	Neurological disorders
High_confidence	Newborn-screening	ANO5	Autosomal recessive limb-girdle muscular dystrophy type 2L	SZAdisease2815	Organ health
High_confidence	Newborn-screening	ANO5	Autosomal recessive limb-girdle muscular dystrophy type 2L	SZAdisease2815	Neurological disorders
High_confidence	Newborn-screening	ANTXR2	Hyaline fibromatosis syndrome	SZAdisease12352	Organ health
High_confidence	Newborn-screening	AP3B1	Hermansky-Pudlak syndrome 2	SZAdisease12034	Miscellaneous
High_confidence	Newborn-screening	APOB	Hypercholesterolemia, autosomal dominant, type B	SZAdisease12456	Cardiovascular diseases
High_confidence	Newborn-screening	APTX	Ataxia, early-onset, with oculomotor apraxia and hypoalbuminemia	SZAdisease2144	Endocrine and Metabolic Disorders
High_confidence	Newborn-screening	APTX	Ataxia, early-onset, with oculomotor apraxia and hypoalbuminemia	SZAdisease2144	Neurological disorders
High_confidence	Newborn-screening	AQP2	Diabetes insipidus, nephrogenic, autosomal	SZAdisease7919	Organ health
High_confidence	Newborn-screening	AR	Partial androgen insensitivity syndrome	SZAdisease19998	Organ health
High_confidence	Newborn-screening	AR	Partial androgen insensitivity syndrome	SZAdisease19998	Endocrine and Metabolic Disorders
High_confidence	Newborn-screening	ARFGEF2	Periventricular heterotopia with microcephaly, autosomal recessive	SZAdisease20391	Syndromic disease
High_confidence	Newborn-screening	ARFGEF2	Periventricular heterotopia with microcephaly, autosomal recessive	SZAdisease20391	Neurological disorders
High_confidence	Newborn-screening	ARID1B	Coffin-Siris syndrome 1	SZAdisease5992	Organ health
High_confidence	Newborn-screening	ARID1B	Coffin-Siris syndrome 1	SZAdisease5992	Syndromic disease
High_confidence	Newborn-screening	ODAD2	Primary ciliary dyskinesia 23	SZAdisease21399	Organ health
High_confidence	Newborn-screening	ODAD2	Primary ciliary dyskinesia 23	SZAdisease21399	Syndromic disease
High_confidence	Newborn-screening	ARPC1B	Platelet abnormalities with eosinophilia and immune-mediated inflammatory disease	SZAdisease20799	Hereditary disease
High_confidence	Newborn-screening	ARSA	Metachromatic leukodystrophy	SZAdisease16507	Neurological disorders
High_confidence	Newborn-screening	ARSA	Metachromatic leukodystrophy	SZAdisease16507	Endocrine and Metabolic Disorders
High_confidence	Newborn-screening	ARSB	Mucopolysaccharidosis type 6	SZAdisease17361	Miscellaneous
High_confidence	Newborn-screening	ARX	X-linked lissencephaly with abnormal genitalia	SZAdisease27125	Neurological disorders
High_confidence	Newborn-screening	ARX	X-linked lissencephaly with abnormal genitalia	SZAdisease27125	Syndromic disease
High_confidence	Newborn-screening	ASL	Argininosuccinate lyase deficiency	SZAdisease1929	Endocrine and Metabolic Disorders
High_confidence	Newborn-screening	ASPA	Spongy degeneration of central nervous system	SZAdisease24521	Neurological disorders
High_confidence	Newborn-screening	ASPA	Spongy degeneration of central nervous system	SZAdisease24521	Endocrine and Metabolic Disorders
High_confidence	Newborn-screening	ASS1	Citrullinemia type I	SZAdisease5800	Endocrine and Metabolic Disorders
High_confidence	Newborn-screening	ATM	Ataxia-telangiectasia syndrome	SZAdisease2154	Miscellaneous
High_confidence	Newborn-screening	ATP1A2	Migraine, familial hemiplegic, 2	SZAdisease16884	Neurological disorders
High_confidence	Newborn-screening	ATP1A2	Migraine, familial hemiplegic, 2	SZAdisease16884	Cardiovascular diseases
High_confidence	Newborn-screening	ATP2A1	Brody myopathy	SZAdisease4062	Organ health
High_confidence	Newborn-screening	ATP2A1	Brody myopathy	SZAdisease4062	Neurological disorders
High_confidence	Newborn-screening	ATP6V0A2	Cutis laxa with osteodystrophy	SZAdisease7354	Organ health
High_confidence	Newborn-screening	ATP6V0A4	Renal tubular acidosis, distal, 3, with or without sensorineural hearing loss	SZAdisease22522	Organ health
High_confidence	Newborn-screening	ATP6V0A4	Renal tubular acidosis, distal, 3, with or without sensorineural hearing loss	SZAdisease22522	Endocrine and Metabolic Disorders
High_confidence	Newborn-screening	ATP6V1B1	Renal tubular acidosis with progressive nerve deafness	SZAdisease22521	Organ health
High_confidence	Newborn-screening	ATP7A	Menkes kinky-hair syndrome	SZAdisease16377	Endocrine and Metabolic Disorders
High_confidence	Newborn-screening	ATP7A	Menkes kinky-hair syndrome	SZAdisease16377	Syndromic disease
High_confidence	Newborn-screening	ATP7A	Cutis laxa, X-linked	SZAdisease7367	Organ health
High_confidence	Newborn-screening	ATP7A	Cutis laxa, X-linked	SZAdisease7367	Endocrine and Metabolic Disorders
High_confidence	Newborn-screening	ATP7B	Wilson disease	SZAdisease26964	Miscellaneous
High_confidence	Newborn-screening	ATP8B1	Progressive familial intrahepatic cholestasis type 1	SZAdisease21623	Miscellaneous
High_confidence	Newborn-screening	ATRX	Alpha thalassemia-X-linked intellectual disability syndrome	SZAdisease1230	Miscellaneous
High_confidence	Newborn-screening	AUH	3-methylglutaconic aciduria type 1	SZAdisease76	Endocrine and Metabolic Disorders
High_confidence	Newborn-screening	AVPR2	Diabetes insipidus, nephrogenic, X-linked	SZAdisease7921	Organ health
High_confidence	Newborn-screening	AVPR2	Nephrogenic syndrome of inappropriate antidiuresis	SZAdisease18153	Organ health
High_confidence	Newborn-screening	B3GLCT	Peters plus syndrome	SZAdisease20502	Miscellaneous
High_confidence	Newborn-screening	BAAT	Bile acid conjugation defect 1	SZAdisease3550	Hereditary disease
High_confidence	Newborn-screening	BAG3	Primary dilated cardiomyopathy	SZAdisease21440	Cardiovascular diseases
High_confidence	Newborn-screening	BAG3	Primary dilated cardiomyopathy	SZAdisease21440	Organ health
High_confidence	Newborn-screening	BBS1	Bardet-Biedl syndrome	SZAdisease3106	Syndromic disease
High_confidence	Newborn-screening	BBS10	Bardet-Biedl syndrome 10	SZAdisease3112	Syndromic disease
High_confidence	Newborn-screening	BBS12	Bardet-Biedl syndrome 12	SZAdisease3114	Syndromic disease
High_confidence	Newborn-screening	BBS2	Bardet-Biedl syndrome 2	SZAdisease3124	Syndromic disease
High_confidence	Newborn-screening	BBS4	Bardet-Biedl syndrome 4	SZAdisease3131	Syndromic disease
High_confidence	Newborn-screening	BBS5	Bardet-Biedl syndrome 5	SZAdisease3132	Syndromic disease
High_confidence	Newborn-screening	BBS7	Bardet-Biedl syndrome 7	SZAdisease3135	Syndromic disease
High_confidence	Newborn-screening	BBS9	Bardet-Biedl syndrome 9	SZAdisease3137	Syndromic disease
High_confidence	Newborn-screening	BCKDHA	Maple syrup urine disease	SZAdisease15958	Endocrine and Metabolic Disorders
High_confidence	Newborn-screening	BCKDHB	Maple syrup urine disease	SZAdisease15958	Endocrine and Metabolic Disorders
High_confidence	Newborn-screening	BCKDK	Branched-chain keto acid dehydrogenase kinase deficiency	SZAdisease3940	Endocrine and Metabolic Disorders
High_confidence	Newborn-screening	BCS1L	Mitochondrial complex III deficiency nuclear type 1	SZAdisease17020	Endocrine and Metabolic Disorders
High_confidence	Newborn-screening	BCS1L	Mitochondrial complex III deficiency nuclear type 1	SZAdisease17020	Mitochondrial Conditions & Inheritance
High_confidence	Newborn-screening	BICD2	Spinal muscular atrophy, lower extremity-predominant, 2b, prenatal onset, autosomal dominant	SZAdisease24291	Neurological disorders
High_confidence	Newborn-screening	BIN1	Myopathy, centronuclear, 2	SZAdisease17816	Organ health
High_confidence	Newborn-screening	BIN1	Myopathy, centronuclear, 2	SZAdisease17816	Neurological disorders
High_confidence	Newborn-screening	BLM	Bloom syndrome	SZAdisease3709	Miscellaneous
High_confidence	Newborn-screening	BLNK	Agammaglobulinemia 4, autosomal recessive	SZAdisease993	Immune disorders
High_confidence	Newborn-screening	BLNK	Agammaglobulinemia 4, autosomal recessive	SZAdisease993	Hematologic disorder
High_confidence	Newborn-screening	BMPR1A	Juvenile polyposis syndrome	SZAdisease14394	Neoplastic syndrome and Cancer
High_confidence	Newborn-screening	BMPR2	Pulmonary hypertension, primary, 1	SZAdisease21989	Cardiovascular diseases
High_confidence	Newborn-screening	BRAF	Cardiofaciocutaneous syndrome 1	SZAdisease4397	Miscellaneous
High_confidence	Newborn-screening	BRCA2	Fanconi anemia complementation group D1	SZAdisease10070	Miscellaneous
High_confidence	Newborn-screening	BRCA2	Medulloblastoma	SZAdisease16222	Other
High_confidence	Newborn-screening	BRCA2	Wilms tumor 1	SZAdisease26957	Neoplastic syndrome and Cancer
High_confidence	Newborn-screening	BRCA2	Wilms tumor 1	SZAdisease26957	Organ health
High_confidence	Newborn-screening	BRIP1	Fanconi anemia complementation group J	SZAdisease10076	Miscellaneous
High_confidence	Newborn-screening	BSCL2	Congenital generalized lipodystrophy type 2	SZAdisease6600	Organ health
High_confidence	Newborn-screening	BSCL2	Congenital generalized lipodystrophy type 2	SZAdisease6600	Endocrine and Metabolic Disorders
High_confidence	Newborn-screening	BSND	Bartter disease type 4a	SZAdisease3166	Organ health
High_confidence	Newborn-screening	BSND	Bartter disease type 4a	SZAdisease3166	Syndromic disease
High_confidence	Newborn-screening	BTD	Biotinidase deficiency	SZAdisease3588	Endocrine and Metabolic Disorders
High_confidence	Newborn-screening	BTK	X-linked agammaglobulinemia	SZAdisease27027	Immune disorders
High_confidence	Newborn-screening	BTK	X-linked agammaglobulinemia with growth hormone deficiency	SZAdisease27028	Immune disorders
High_confidence	Newborn-screening	TWNK	Infantile onset spinocerebellar ataxia	SZAdisease13422	Miscellaneous
High_confidence	Newborn-screening	C2	Complement component 2 deficiency	SZAdisease6293	Immune disorders
High_confidence	Newborn-screening	C3	Atypical hemolytic-uremic syndrome with C3 anomaly	SZAdisease2318	Miscellaneous
High_confidence	Newborn-screening	C3	Complement component 3 deficiency	SZAdisease6294	Immune disorders
High_confidence	Newborn-screening	C5	Complement component 5 deficiency	SZAdisease6298	Immune disorders
High_confidence	Newborn-screening	C6	Complement component 6 deficiency	SZAdisease6299	Immune disorders
High_confidence	Newborn-screening	C7	Complement component 7 deficiency	SZAdisease6300	Immune disorders
High_confidence	Newborn-screening	C8A	Type I complement component 8 deficiency	SZAdisease26156	Immune disorders
High_confidence	Newborn-screening	C8B	Type II complement component 8 deficiency	SZAdisease26158	Immune disorders
High_confidence	Newborn-screening	C9	Complement component 9 deficiency	SZAdisease6302	Immune disorders
High_confidence	Newborn-screening	CA2	Osteopetrosis with renal tubular acidosis	SZAdisease19421	Organ health
High_confidence	Newborn-screening	CA5A	Hyperammonemic encephalopathy due to carbonic anhydrase VA deficiency	SZAdisease12431	Endocrine and Metabolic Disorders
High_confidence	Newborn-screening	CACNA1A	Episodic ataxia type 2	SZAdisease9315	Neurological disorders
High_confidence	Newborn-screening	CACNA1C	Brugada syndrome 3	SZAdisease4096	Cardiovascular diseases
High_confidence	Newborn-screening	CACNA1C	Brugada syndrome 3	SZAdisease4096	Syndromic disease
High_confidence	Newborn-screening	CACNA1C	Long qt syndrome 8	SZAdisease15347	Cardiovascular diseases
High_confidence	Newborn-screening	CACNA1C	Long qt syndrome 8	SZAdisease15347	Syndromic disease
High_confidence	Newborn-screening	CACNA1C	Timothy syndrome	SZAdisease25637	Cardiovascular diseases
High_confidence	Newborn-screening	CACNA1C	Timothy syndrome	SZAdisease25637	Syndromic disease
High_confidence	Newborn-screening	CACNA1D	Aldosterone-producing adenoma with seizures and neurological abnormalities	SZAdisease1141	Endocrine and Metabolic Disorders
High_confidence	Newborn-screening	CACNA1D	Sinoatrial node dysfunction and deafness	SZAdisease23799	Cardiovascular diseases
High_confidence	Newborn-screening	CACNA1F	Congenital stationary night blindness 2A	SZAdisease6860	Neurological disorders
High_confidence	Newborn-screening	CACNA1F	Congenital stationary night blindness 2A	SZAdisease6860	Organ health
High_confidence	Newborn-screening	CAPN3	Autosomal recessive limb-girdle muscular dystrophy type 2A	SZAdisease2806	Organ health
High_confidence	Newborn-screening	CAPN3	Autosomal recessive limb-girdle muscular dystrophy type 2A	SZAdisease2806	Neurological disorders
High_confidence	Newborn-screening	CASK	Syndromic X-linked intellectual disability Najm type	SZAdisease25067	Neurological disorders
High_confidence	Newborn-screening	CASK	Syndromic X-linked intellectual disability Najm type	SZAdisease25067	Syndromic disease
High_confidence	Newborn-screening	CASQ2	Catecholaminergic polymorphic ventricular tachycardia 2	SZAdisease4609	Cardiovascular diseases
High_confidence	Newborn-screening	CASR	Epilepsy, idiopathic generalized, susceptibility to, 8	SZAdisease9259	Neurological disorders
High_confidence	Newborn-screening	CASR	Familial hypocalciuric hypercalcemia 1	SZAdisease9912	Endocrine and Metabolic Disorders
High_confidence	Newborn-screening	CASR	Familial hypocalciuric hypercalcemia 1	SZAdisease9912	Organ health
High_confidence	Newborn-screening	CASR	Autosomal dominant hypocalcemia 1	SZAdisease2564	Endocrine and Metabolic Disorders
High_confidence	Newborn-screening	CASR	Neonatal severe primary hyperparathyroidism	SZAdisease18096	Miscellaneous
High_confidence	Newborn-screening	CAV3	Rippling muscle disease 2	SZAdisease22925	Organ health
High_confidence	Newborn-screening	CBL	CBL-related disorder	SZAdisease4636	Hereditary disease
High_confidence	Newborn-screening	CBLIF	Hereditary intrinsic factor deficiency	SZAdisease11861	Endocrine and Metabolic Disorders
High_confidence	Newborn-screening	CBLIF	Hereditary intrinsic factor deficiency	SZAdisease11861	Hematologic disorder
High_confidence	Newborn-screening	CBS	Classic homocystinuria	SZAdisease5817	Endocrine and Metabolic Disorders
High_confidence	Newborn-screening	CBS	Classic homocystinuria	SZAdisease5817	Organ health
High_confidence	Newborn-screening	CC2D2A	Joubert syndrome 9	SZAdisease14338	Miscellaneous
High_confidence	Newborn-screening	CCDC39	Primary ciliary dyskinesia 14	SZAdisease21389	Organ health
High_confidence	Newborn-screening	CCDC39	Primary ciliary dyskinesia 14	SZAdisease21389	Syndromic disease
High_confidence	Newborn-screening	CCDC40	Primary ciliary dyskinesia 15	SZAdisease21390	Organ health
High_confidence	Newborn-screening	CCDC40	Primary ciliary dyskinesia 15	SZAdisease21390	Syndromic disease
High_confidence	Newborn-screening	CD3D	Immunodeficiency 19	SZAdisease13165	Immune disorders
High_confidence	Newborn-screening	CD3E	Immunodeficiency 18	SZAdisease13162	Immune disorders
High_confidence	Newborn-screening	CD40LG	Hyper-IgM syndrome type 1	SZAdisease12417	Immune disorders
High_confidence	Newborn-screening	CD40LG	Hyper-IgM syndrome type 1	SZAdisease12417	Hematologic disorder
High_confidence	Newborn-screening	CD46	Atypical hemolytic-uremic syndrome with MCP/CD46 anomaly	SZAdisease2322	Miscellaneous
High_confidence	Newborn-screening	CD79A	Agammaglobulinemia 3, autosomal recessive	SZAdisease992	Immune disorders
High_confidence	Newborn-screening	CD79A	Agammaglobulinemia 3, autosomal recessive	SZAdisease992	Hematologic disorder
High_confidence	Newborn-screening	CD79B	Agammaglobulinemia 6, autosomal recessive	SZAdisease995	Immune disorders
High_confidence	Newborn-screening	CD79B	Agammaglobulinemia 6, autosomal recessive	SZAdisease995	Hematologic disorder
High_confidence	Newborn-screening	CDAN1	Congenital dyserythropoietic anemia, type I	SZAdisease6568	Hematologic disorder
High_confidence	Newborn-screening	CDH23	Autosomal recessive nonsyndromic hearing loss 12	SZAdisease2844	Organ health
High_confidence	Newborn-screening	CDH23	Autosomal recessive nonsyndromic hearing loss 12	SZAdisease2844	Neurological disorders
High_confidence	Newborn-screening	CDH23	Usher syndrome type 1D	SZAdisease26395	Syndromic disease
High_confidence	Newborn-screening	CDKL5	Developmental and epileptic encephalopathy, 2	SZAdisease7789	Neurological disorders
High_confidence	Newborn-screening	CDKL5	Developmental and epileptic encephalopathy, 2	SZAdisease7789	Syndromic disease
High_confidence	Newborn-screening	CDKN1C	Beckwith-Wiedemann syndrome	SZAdisease3241	Miscellaneous
High_confidence	Newborn-screening	CDKN1C	IMAGe syndrome	SZAdisease13112	Syndromic disease
High_confidence	Newborn-screening	CDKN1C	IMAGe syndrome	SZAdisease13112	Organ health
High_confidence	Newborn-screening	CDSN	Hypotrichosis 2	SZAdisease12927	Organ health
High_confidence	Newborn-screening	CEP152	Seckel syndrome 5	SZAdisease23287	Syndromic disease
High_confidence	Newborn-screening	CEP152	Seckel syndrome 5	SZAdisease23287	Organ health
High_confidence	Newborn-screening	CEP290	Joubert syndrome 5	SZAdisease14334	Miscellaneous
High_confidence	Newborn-screening	CFB	Atypical hemolytic-uremic syndrome with B factor anomaly	SZAdisease2317	Miscellaneous
High_confidence	Newborn-screening	CFB	Complement factor b deficiency	SZAdisease6307	Hereditary disease
High_confidence	Newborn-screening	CFD	Recurrent Neisseria infections due to factor D deficiency	SZAdisease22413	Immune disorders
High_confidence	Newborn-screening	CFH	Basal laminar drusen	SZAdisease3194	Miscellaneous
High_confidence	Newborn-screening	CFH	Hemolytic uremic syndrome, atypical, susceptibility to, 1	SZAdisease11686	Other
High_confidence	Newborn-screening	CFH	Factor H deficiency	SZAdisease9717	Organ health
High_confidence	Newborn-screening	CFHR1	Hemolytic uremic syndrome, atypical, susceptibility to, 1	SZAdisease11686	Other
High_confidence	Newborn-screening	CFI	Atypical hemolytic-uremic syndrome with I factor anomaly	SZAdisease2321	Miscellaneous
High_confidence	Newborn-screening	CFI	Factor I deficiency	SZAdisease9718	Immune disorders
High_confidence	Newborn-screening	CFL2	Nemaline myopathy 7	SZAdisease18051	Neurological disorders
High_confidence	Newborn-screening	CFL2	Nemaline myopathy 7	SZAdisease18051	Organ health
High_confidence	Newborn-screening	CFP	Properdin deficiency, X-linked	SZAdisease21685	Immune disorders
High_confidence	Newborn-screening	CFTR	Cystic fibrosis	SZAdisease7406	Organ health
High_confidence	Newborn-screening	CFTR	Bronchiectasis with or without elevated sweat chloride 1	SZAdisease4067	Organ health
High_confidence	Newborn-screening	CFTR	Congenital bilateral aplasia of vas deferens from CFTR mutation	SZAdisease6477	Organ health
High_confidence	Newborn-screening	CHAT	Familial infantile myasthenia	SZAdisease9933	Neurological disorders
High_confidence	Newborn-screening	CHAT	Familial infantile myasthenia	SZAdisease9933	Syndromic disease
High_confidence	Newborn-screening	CHD2	Developmental and epileptic encephalopathy 94	SZAdisease7773	Miscellaneous
High_confidence	Newborn-screening	CHD7	CHARGE association	SZAdisease5115	Miscellaneous
High_confidence	Newborn-screening	CHKB	Megaconial type congenital muscular dystrophy	SZAdisease16231	Miscellaneous
High_confidence	Newborn-screening	CHM	Choroideremia	SZAdisease5391	Miscellaneous
High_confidence	Newborn-screening	CHRNA1	Congenital myasthenic syndrome 1A	SZAdisease6738	Neurological disorders
High_confidence	Newborn-screening	CHRNA1	Congenital myasthenic syndrome 1A	SZAdisease6738	Syndromic disease
High_confidence	Newborn-screening	CHRNA1	Myasthenic syndrome, congenital, 1B, fast-channel	SZAdisease17635	Neurological disorders
High_confidence	Newborn-screening	CHRNA1	Myasthenic syndrome, congenital, 1B, fast-channel	SZAdisease17635	Syndromic disease
High_confidence	Newborn-screening	CHRNA1	Lethal multiple pterygium syndrome	SZAdisease14960	Syndromic disease
High_confidence	Newborn-screening	CHRNB1	Congenital myasthenic syndrome 2A	SZAdisease6741	Neurological disorders
High_confidence	Newborn-screening	CHRNB1	Congenital myasthenic syndrome 2A	SZAdisease6741	Syndromic disease
High_confidence	Newborn-screening	CHRNB1	Congenital myasthenic syndrome 2C	SZAdisease6742	Neurological disorders
High_confidence	Newborn-screening	CHRNB1	Congenital myasthenic syndrome 2C	SZAdisease6742	Syndromic disease
High_confidence	Newborn-screening	CHRND	Congenital myasthenic syndrome 3A	SZAdisease6743	Neurological disorders
High_confidence	Newborn-screening	CHRND	Congenital myasthenic syndrome 3A	SZAdisease6743	Syndromic disease
High_confidence	Newborn-screening	CHRND	Lethal multiple pterygium syndrome	SZAdisease14960	Syndromic disease
High_confidence	Newborn-screening	CHRND	Congenital myasthenic syndrome 3B	SZAdisease6744	Neurological disorders
High_confidence	Newborn-screening	CHRND	Congenital myasthenic syndrome 3B	SZAdisease6744	Syndromic disease
High_confidence	Newborn-screening	CHRND	Congenital myasthenic syndrome 3C	SZAdisease6745	Neurological disorders
High_confidence	Newborn-screening	CHRND	Congenital myasthenic syndrome 3C	SZAdisease6745	Syndromic disease
High_confidence	Newborn-screening	CHRNE	Congenital myasthenic syndrome 4A	SZAdisease6746	Neurological disorders
High_confidence	Newborn-screening	CHRNE	Congenital myasthenic syndrome 4A	SZAdisease6746	Syndromic disease
High_confidence	Newborn-screening	CHRNE	Congenital myasthenic syndrome 4C	SZAdisease6748	Neurological disorders
High_confidence	Newborn-screening	CHRNE	Congenital myasthenic syndrome 4C	SZAdisease6748	Syndromic disease
High_confidence	Newborn-screening	CHRNE	Congenital myasthenic syndrome 4B	SZAdisease6747	Neurological disorders
High_confidence	Newborn-screening	CHRNE	Congenital myasthenic syndrome 4B	SZAdisease6747	Syndromic disease
High_confidence	Newborn-screening	CHRNG	Autosomal recessive multiple pterygium syndrome	SZAdisease2836	Syndromic disease
High_confidence	Newborn-screening	CLCN5	Dent disease type 1	SZAdisease7679	Organ health
High_confidence	Newborn-screening	CLCN7	Autosomal dominant osteopetrosis 2	SZAdisease2666	Organ health
High_confidence	Newborn-screening	CLCN7	Hypopigmentation, organomegaly, and delayed myelination and development	SZAdisease12857	Hereditary disease
High_confidence	Newborn-screening	CLCN7	Autosomal recessive osteopetrosis 4	SZAdisease2926	Organ health
High_confidence	Newborn-screening	CLDN14	Autosomal recessive nonsyndromic hearing loss 29	SZAdisease2864	Organ health
High_confidence	Newborn-screening	CLDN14	Autosomal recessive nonsyndromic hearing loss 29	SZAdisease2864	Neurological disorders
High_confidence	Newborn-screening	CLDN19	Renal hypomagnesemia 5 with ocular involvement	SZAdisease22496	Miscellaneous
High_confidence	Newborn-screening	CLN3	Neuronal ceroid lipofuscinosis 3	SZAdisease18498	Neurological disorders
High_confidence	Newborn-screening	CLN3	Neuronal ceroid lipofuscinosis 3	SZAdisease18498	Endocrine and Metabolic Disorders
High_confidence	Newborn-screening	CLN5	Neuronal ceroid lipofuscinosis 5	SZAdisease18499	Endocrine and Metabolic Disorders
High_confidence	Newborn-screening	CLN5	Neuronal ceroid lipofuscinosis 5	SZAdisease18499	Neurological disorders
High_confidence	Newborn-screening	CLN6	Ceroid lipofuscinosis, neuronal, 6A	SZAdisease4934	Neurological disorders
High_confidence	Newborn-screening	CLN6	Ceroid lipofuscinosis, neuronal, 6A	SZAdisease4934	Endocrine and Metabolic Disorders
High_confidence	Newborn-screening	CLN8	Neuronal ceroid lipofuscinosis 8	SZAdisease18501	Endocrine and Metabolic Disorders
High_confidence	Newborn-screening	CLN8	Neuronal ceroid lipofuscinosis 8	SZAdisease18501	Neurological disorders
High_confidence	Newborn-screening	CLRN1	Usher syndrome type 3A	SZAdisease26407	Syndromic disease
High_confidence	Newborn-screening	CNGB3	Achromatopsia 3	SZAdisease311	Neurological disorders
High_confidence	Newborn-screening	CNGB3	Achromatopsia 3	SZAdisease311	Organ health
High_confidence	Newborn-screening	COCH	Autosomal dominant nonsyndromic hearing loss 9	SZAdisease2657	Organ health
High_confidence	Newborn-screening	COCH	Autosomal dominant nonsyndromic hearing loss 9	SZAdisease2657	Neurological disorders
High_confidence	Newborn-screening	COL11A1	Stickler syndrome type 2	SZAdisease24669	Miscellaneous
High_confidence	Newborn-screening	COL11A2	Otospondylomegaepiphyseal dysplasia, autosomal dominant	SZAdisease19485	Organ health
High_confidence	Newborn-screening	COL13A1	Congenital myasthenic syndrome 19	SZAdisease6737	Neurological disorders
High_confidence	Newborn-screening	COL13A1	Congenital myasthenic syndrome 19	SZAdisease6737	Syndromic disease
High_confidence	Newborn-screening	COL17A1	Epidermolysis bullosa, junctional 4, intermediate	SZAdisease9186	Organ health
High_confidence	Newborn-screening	COL1A1	Osteogenesis imperfecta type I	SZAdisease19387	Organ health
High_confidence	Newborn-screening	COL1A2	Osteogenesis imperfecta type III	SZAdisease19388	Organ health
High_confidence	Newborn-screening	COL2A1	Stickler syndrome type 1	SZAdisease24668	Miscellaneous
High_confidence	Newborn-screening	COL3A1	Polymicrogyria with or without vascular-type ehlers-danlos syndrome	SZAdisease20984	Hereditary disease
High_confidence	Newborn-screening	COL4A3	Alport syndrome	SZAdisease1262	Organ health
High_confidence	Newborn-screening	COL4A3	Alport syndrome	SZAdisease1262	Syndromic disease
High_confidence	Newborn-screening	COL4A4	Autosomal recessive Alport syndrome	SZAdisease2715	Organ health
High_confidence	Newborn-screening	COL4A4	Autosomal recessive Alport syndrome	SZAdisease2715	Syndromic disease
High_confidence	Newborn-screening	COL4A5	Alport syndrome	SZAdisease1262	Organ health
High_confidence	Newborn-screening	COL4A5	Alport syndrome	SZAdisease1262	Syndromic disease
High_confidence	Newborn-screening	COL5A1	Ehlers-Danlos syndrome, classic type, 1	SZAdisease8873	Syndromic disease
High_confidence	Newborn-screening	COL5A2	Ehlers-Danlos syndrome, classic type, 2	SZAdisease8874	Syndromic disease
High_confidence	Newborn-screening	COL6A1	Ullrich congenital muscular dystrophy 1	SZAdisease26201	Organ health
High_confidence	Newborn-screening	COL6A1	Ullrich congenital muscular dystrophy 1	SZAdisease26201	Neurological disorders
High_confidence	Newborn-screening	COL6A2	Ullrich congenital muscular dystrophy 1	SZAdisease26201	Organ health
High_confidence	Newborn-screening	COL6A2	Ullrich congenital muscular dystrophy 1	SZAdisease26201	Neurological disorders
High_confidence	Newborn-screening	COL6A3	Ullrich congenital muscular dystrophy 1	SZAdisease26201	Organ health
High_confidence	Newborn-screening	COL6A3	Ullrich congenital muscular dystrophy 1	SZAdisease26201	Neurological disorders
High_confidence	Newborn-screening	COL7A1	Epidermolysis bullosa dystrophica	SZAdisease9143	Organ health
High_confidence	Newborn-screening	COLQ	Congenital myasthenic syndrome 5	SZAdisease6749	Neurological disorders
High_confidence	Newborn-screening	COLQ	Congenital myasthenic syndrome 5	SZAdisease6749	Syndromic disease
High_confidence	Newborn-screening	COQ2	Coenzyme Q10 deficiency, primary, 1	SZAdisease5984	Miscellaneous
High_confidence	Newborn-screening	COQ4	Neonatal encephalomyopathy-cardiomyopathy-respiratory distress syndrome	SZAdisease18070	Miscellaneous
High_confidence	Newborn-screening	COQ6	Familial steroid-resistant nephrotic syndrome with sensorineural deafness	SZAdisease10034	Miscellaneous
High_confidence	Newborn-screening	COQ7	Primary coenzyme Q10 deficiency 8	SZAdisease21418	Miscellaneous
High_confidence	Newborn-screening	COQ8A	Autosomal recessive ataxia due to ubiquinone deficiency	SZAdisease2718	Miscellaneous
High_confidence	Newborn-screening	COQ8B	Nephrotic syndrome, type 9	SZAdisease18226	Organ health
High_confidence	Newborn-screening	COQ8B	Nephrotic syndrome, type 9	SZAdisease18226	Syndromic disease
High_confidence	Newborn-screening	COQ9	Encephalopathy-hypertrophic cardiomyopathy-renal tubular disease syndrome	SZAdisease8993	Miscellaneous
High_confidence	Newborn-screening	CP	Deficiency of ferroxidase	SZAdisease7592	Miscellaneous
High_confidence	Newborn-screening	CPOX	Hereditary coproporphyria	SZAdisease11813	Organ health
High_confidence	Newborn-screening	CPOX	Hereditary coproporphyria	SZAdisease11813	Endocrine and Metabolic Disorders
High_confidence	Newborn-screening	CPOX	Harderoporphyria	SZAdisease11468	Organ health
High_confidence	Newborn-screening	CPOX	Harderoporphyria	SZAdisease11468	Endocrine and Metabolic Disorders
High_confidence	Newborn-screening	CPS1	Pulmonary hypertension, neonatal, susceptibility to	SZAdisease21988	Other
High_confidence	Newborn-screening	CPS1	Congenital hyperammonemia, type I	SZAdisease6640	Endocrine and Metabolic Disorders
High_confidence	Newborn-screening	CPT1A	Carnitine palmitoyl transferase 1A deficiency	SZAdisease4465	Endocrine and Metabolic Disorders
High_confidence	Newborn-screening	CPT2	Carnitine palmitoyltransferase II deficiency	SZAdisease4471	Endocrine and Metabolic Disorders
High_confidence	Newborn-screening	CPT2	Carnitine palmitoyl transferase II deficiency, myopathic form	SZAdisease4466	Endocrine and Metabolic Disorders
High_confidence	Newborn-screening	CPT2	Encephalopathy, acute, infection-induced, susceptibility to, 4	SZAdisease8980	Other
High_confidence	Newborn-screening	CPT2	Carnitine palmitoyl transferase II deficiency, neonatal form	SZAdisease4467	Endocrine and Metabolic Disorders
High_confidence	Newborn-screening	CREBBP	Rubinstein-Taybi syndrome due to CREBBP mutations	SZAdisease22990	Miscellaneous
High_confidence	Newborn-screening	CRLF1	Cold-induced sweating syndrome 1	SZAdisease6052	Neurological disorders
High_confidence	Newborn-screening	CRTAP	Osteogenesis imperfecta type 7	SZAdisease19384	Organ health
High_confidence	Newborn-screening	CRYAB	Fatal infantile hypertonic myofibrillar myopathy	SZAdisease10120	Organ health
High_confidence	Newborn-screening	CRYAB	Dilated cardiomyopathy 1II	SZAdisease8127	Cardiovascular diseases
High_confidence	Newborn-screening	CRYAB	Dilated cardiomyopathy 1II	SZAdisease8127	Organ health
High_confidence	Newborn-screening	CSF2RA	Surfactant metabolism dysfunction, pulmonary, 4	SZAdisease24885	Organ health
High_confidence	Newborn-screening	CSF3R	Hereditary neutrophilia	SZAdisease11886	Hematologic disorder
High_confidence	Newborn-screening	CSF3R	Hereditary neutrophilia	SZAdisease11886	Immune disorders
High_confidence	Newborn-screening	CSF3R	Autosomal recessive severe congenital neutropenia due to CSF3R deficiency	SZAdisease2948	Hematologic disorder
High_confidence	Newborn-screening	CSF3R	Autosomal recessive severe congenital neutropenia due to CSF3R deficiency	SZAdisease2948	Immune disorders
High_confidence	Newborn-screening	CSRP3	Hypertrophic cardiomyopathy 12	SZAdisease12656	Cardiovascular diseases
High_confidence	Newborn-screening	CSRP3	Hypertrophic cardiomyopathy 12	SZAdisease12656	Organ health
High_confidence	Newborn-screening	CSTB	Unverricht-Lundborg syndrome	SZAdisease26287	Neurological disorders
High_confidence	Newborn-screening	CTC1	Cerebroretinal microangiopathy with calcifications and cysts 1	SZAdisease4923	Neurological disorders
High_confidence	Newborn-screening	CTC1	Cerebroretinal microangiopathy with calcifications and cysts 1	SZAdisease4923	Organ health
High_confidence	Newborn-screening	CTNS	Nephropathic cystinosis	SZAdisease18190	Endocrine and Metabolic Disorders
High_confidence	Newborn-screening	CTPS1	Severe combined immunodeficiency due to CTPS1 deficiency	SZAdisease23515	Immune disorders
High_confidence	Newborn-screening	CTSD	Neuronal ceroid lipofuscinosis 10	SZAdisease18494	Endocrine and Metabolic Disorders
High_confidence	Newborn-screening	CTSD	Neuronal ceroid lipofuscinosis 10	SZAdisease18494	Neurological disorders
High_confidence	Newborn-screening	CTSK	Pyknodysostosis	SZAdisease22068	Endocrine and Metabolic Disorders
High_confidence	Newborn-screening	CTSK	Pyknodysostosis	SZAdisease22068	Organ health
High_confidence	Newborn-screening	CUBN	Imerslund-Grasbeck syndrome type 1	SZAdisease13115	Miscellaneous
High_confidence	Newborn-screening	CUL7	3M syndrome 1	SZAdisease88	Syndromic disease
High_confidence	Newborn-screening	CUL7	3M syndrome 1	SZAdisease88	Organ health
High_confidence	Newborn-screening	CXCR4	WHIM syndrome 1	SZAdisease26926	Hematologic disorder
High_confidence	Newborn-screening	CXCR4	WHIM syndrome 1	SZAdisease26926	Immune disorders
High_confidence	Newborn-screening	CYBA	Granulomatous disease, chronic, autosomal recessive, cytochrome b-negative	SZAdisease11319	Immune disorders
High_confidence	Newborn-screening	CYBA	Granulomatous disease, chronic, autosomal recessive, cytochrome b-negative	SZAdisease11319	Hematologic disorder
High_confidence	Newborn-screening	CYBB	Granulomatous disease, chronic, X-linked	SZAdisease11323	Immune disorders
High_confidence	Newborn-screening	CYBB	Granulomatous disease, chronic, X-linked	SZAdisease11323	Hematologic disorder
High_confidence	Newborn-screening	CYBB	X-linked mendelian susceptibility to mycobacterial diseases due to CYBB deficiency	SZAdisease27133	Immune disorders
High_confidence	Newborn-screening	CYP11A1	Congenital adrenal insuffiency with 46, XY sex reversal OR 46,XY disorder of sex development-adrenal insufficiency due to CYP11A1 deficiency	SZAdisease6427	Organ health
High_confidence	Newborn-screening	CYP11A1	Congenital adrenal insuffiency with 46, XY sex reversal OR 46,XY disorder of sex development-adrenal insufficiency due to CYP11A1 deficiency	SZAdisease6427	Endocrine and Metabolic Disorders
High_confidence	Newborn-screening	CYP11B1	Glucocorticoid-remediable aldosteronism	SZAdisease11110	Endocrine and Metabolic Disorders
High_confidence	Newborn-screening	CYP11B1	Deficiency of steroid 11-beta-monooxygenase	SZAdisease7611	Endocrine and Metabolic Disorders
High_confidence	Newborn-screening	CYP11B1	Deficiency of steroid 11-beta-monooxygenase	SZAdisease7611	Organ health
High_confidence	Newborn-screening	CYP11B2	Corticosterone methyloxidase type 2 deficiency	SZAdisease7114	Endocrine and Metabolic Disorders
High_confidence	Newborn-screening	CYP17A1	Deficiency of steroid 17-alpha-monooxygenase	SZAdisease7612	Endocrine and Metabolic Disorders
High_confidence	Newborn-screening	CYP17A1	Deficiency of steroid 17-alpha-monooxygenase	SZAdisease7612	Organ health
High_confidence	Newborn-screening	CYP21A2	Classic congenital adrenal hyperplasia due to 21-hydroxylase deficiency	SZAdisease5809	Endocrine and Metabolic Disorders
High_confidence	Newborn-screening	CYP21A2	Classic congenital adrenal hyperplasia due to 21-hydroxylase deficiency	SZAdisease5809	Organ health
High_confidence	Newborn-screening	CYP27A1	Cholestanol storage disease	SZAdisease5280	Miscellaneous
High_confidence	Newborn-screening	CYP27B1	Vitamin D-dependent rickets, type 1A	SZAdisease26741	Organ health
High_confidence	Newborn-screening	CYP27B1	Vitamin D-dependent rickets, type 1A	SZAdisease26741	Endocrine and Metabolic Disorders
High_confidence	Newborn-screening	CYP4F22	Autosomal recessive congenital ichthyosis 5	SZAdisease2749	Organ health
High_confidence	Newborn-screening	D2HGDH	D-2-hydroxyglutaric aciduria 1	SZAdisease7449	Neurological disorders
High_confidence	Newborn-screening	D2HGDH	D-2-hydroxyglutaric aciduria 1	SZAdisease7449	Endocrine and Metabolic Disorders
High_confidence	Newborn-screening	DBT	Maple syrup urine disease	SZAdisease15958	Endocrine and Metabolic Disorders
High_confidence	Newborn-screening	DCLRE1C	Severe combined immunodeficiency due to DCLRE1C deficiency	SZAdisease23516	Endocrine and Metabolic Disorders
High_confidence	Newborn-screening	DCLRE1C	Severe combined immunodeficiency due to DCLRE1C deficiency	SZAdisease23516	Immune disorders
High_confidence	Newborn-screening	DCLRE1C	Histiocytic medullary reticulosis	SZAdisease12179	Immune disorders
High_confidence	Newborn-screening	DCX	Lissencephaly type 1 due to doublecortin gene mutation	SZAdisease15233	Neurological disorders
High_confidence	Newborn-screening	DCX	Lissencephaly type 1 due to doublecortin gene mutation	SZAdisease15233	Syndromic disease
High_confidence	Newborn-screening	DDB2	Xeroderma pigmentosum, group E	SZAdisease27187	Organ health
High_confidence	Newborn-screening	DDB2	Xeroderma pigmentosum, group E	SZAdisease27187	Endocrine and Metabolic Disorders
High_confidence	Newborn-screening	DDC	Deficiency of aromatic-L-amino-acid decarboxylase	SZAdisease7584	Endocrine and Metabolic Disorders
High_confidence	Newborn-screening	DES	Desmin-related myofibrillar myopathy	SZAdisease7747	Organ health
High_confidence	Newborn-screening	DES	Dilated cardiomyopathy 1I	SZAdisease8126	Cardiovascular diseases
High_confidence	Newborn-screening	GSDME	Autosomal dominant nonsyndromic hearing loss 5	SZAdisease2639	Organ health
High_confidence	Newborn-screening	GSDME	Autosomal dominant nonsyndromic hearing loss 5	SZAdisease2639	Neurological disorders
High_confidence	Newborn-screening	PJVK	Autosomal recessive nonsyndromic hearing loss 59	SZAdisease2888	Organ health
High_confidence	Newborn-screening	PJVK	Autosomal recessive nonsyndromic hearing loss 59	SZAdisease2888	Neurological disorders
High_confidence	Newborn-screening	DGAT1	Congenital diarrhea 7 with exudative enteropathy	SZAdisease6528	Organ health
High_confidence	Newborn-screening	DGUOK	Mitochondrial DNA depletion syndrome 3	SZAdisease17065	Endocrine and Metabolic Disorders
High_confidence	Newborn-screening	DGUOK	Mitochondrial DNA depletion syndrome 3	SZAdisease17065	Mitochondrial Conditions & Inheritance
High_confidence	Newborn-screening	DHCR7	Smith-Lemli-Opitz syndrome	SZAdisease23973	Miscellaneous
High_confidence	Newborn-screening	DKC1	Dyskeratosis congenita, X-linked	SZAdisease8606	Miscellaneous
High_confidence	Newborn-screening	DLD	Pyruvate dehydrogenase E3 deficiency	SZAdisease22108	Miscellaneous
High_confidence	Newborn-screening	DLL3	Spondylocostal dysostosis 1, autosomal recessive	SZAdisease24443	Organ health
High_confidence	Newborn-screening	DLL3	Spondylocostal dysostosis 1, autosomal recessive	SZAdisease24443	Endocrine and Metabolic Disorders
High_confidence	Newborn-screening	DMD	Duchenne muscular dystrophy	SZAdisease8515	Organ health
High_confidence	Newborn-screening	DMD	Duchenne muscular dystrophy	SZAdisease8515	Neurological disorders
High_confidence	Newborn-screening	DMD	Becker muscular dystrophy	SZAdisease3237	Organ health
High_confidence	Newborn-screening	DMD	Becker muscular dystrophy	SZAdisease3237	Neurological disorders
High_confidence	Newborn-screening	DMD	Dilated cardiomyopathy 3B	SZAdisease8150	Miscellaneous
High_confidence	Newborn-screening	DMP1	Hypophosphatemic rickets, autosomal recessive, 1	SZAdisease12851	Organ health
High_confidence	Newborn-screening	DMPK	Steinert myotonic dystrophy syndrome	SZAdisease24636	Miscellaneous
High_confidence	Newborn-screening	DNAAF1	Primary ciliary dyskinesia 13	SZAdisease21388	Organ health
High_confidence	Newborn-screening	DNAAF1	Primary ciliary dyskinesia 13	SZAdisease21388	Syndromic disease
High_confidence	Newborn-screening	DNAH11	Primary ciliary dyskinesia 7	SZAdisease21415	Organ health
High_confidence	Newborn-screening	DNAH11	Primary ciliary dyskinesia 7	SZAdisease21415	Syndromic disease
High_confidence	Newborn-screening	DNAH5	Primary ciliary dyskinesia 3	SZAdisease21406	Organ health
High_confidence	Newborn-screening	DNAH5	Primary ciliary dyskinesia 3	SZAdisease21406	Syndromic disease
High_confidence	Newborn-screening	DNAI1	Kartagener syndrome	SZAdisease14436	Organ health
High_confidence	Newborn-screening	DNAI1	Kartagener syndrome	SZAdisease14436	Syndromic disease
High_confidence	Newborn-screening	DNAJB6	Autosomal dominant limb-girdle muscular dystrophy type 1D (DNAJB6)	SZAdisease2580	Organ health
High_confidence	Newborn-screening	DNAJB6	Autosomal dominant limb-girdle muscular dystrophy type 1D (DNAJB6)	SZAdisease2580	Neurological disorders
High_confidence	Newborn-screening	DNM2	Autosomal dominant centronuclear myopathy	SZAdisease2520	Organ health
High_confidence	Newborn-screening	DNM2	Charcot-Marie-Tooth disease dominant intermediate B	SZAdisease5029	Neurological disorders
High_confidence	Newborn-screening	DNMT3B	Immunodeficiency-centromeric instability-facial anomalies syndrome 1	SZAdisease13259	Other
High_confidence	Newborn-screening	DOCK8	Combined immunodeficiency due to DOCK8 deficiency	SZAdisease6197	Immune disorders
High_confidence	Newborn-screening	DOCK8	Combined immunodeficiency due to DOCK8 deficiency	SZAdisease6197	Hematologic disorder
High_confidence	Newborn-screening	DOK7	Congenital myasthenic syndrome 10	SZAdisease6728	Miscellaneous
High_confidence	Newborn-screening	DOK7	Fetal akinesia deformation sequence 3	SZAdisease10208	Organ health
High_confidence	Newborn-screening	DOK7	Fetal akinesia deformation sequence 3	SZAdisease10208	Syndromic disease
High_confidence	Newborn-screening	DPAGT1	Congenital myasthenic syndrome 13	SZAdisease6731	Neurological disorders
High_confidence	Newborn-screening	DPAGT1	Congenital myasthenic syndrome 13	SZAdisease6731	Syndromic disease
High_confidence	Newborn-screening	DSC2	Arrhythmogenic right ventricular cardiomyopathy	SZAdisease1950	Other
High_confidence	Newborn-screening	DSG2	Arrhythmogenic right ventricular cardiomyopathy	SZAdisease1950	Other
High_confidence	Newborn-screening	DSP	Lethal acantholytic epidermolysis bullosa	SZAdisease14931	Organ health
High_confidence	Newborn-screening	DSP	Arrhythmogenic right ventricular dysplasia 8	SZAdisease1963	Cardiovascular diseases
High_confidence	Newborn-screening	DSP	Keratosis palmoplantaris striata 2	SZAdisease14516	Organ health
High_confidence	Newborn-screening	DSP	Cardiomyopathy, dilated, with woolly hair, keratoderma, and tooth agenesis	SZAdisease4422	Cardiovascular diseases
High_confidence	Newborn-screening	DSP	Skin fragility-woolly hair-palmoplantar keratoderma syndrome	SZAdisease23861	Organ health
High_confidence	Newborn-screening	DSP	Skin fragility-woolly hair-palmoplantar keratoderma syndrome	SZAdisease23861	Syndromic disease
High_confidence	Newborn-screening	DUOX2	Thyroid dyshormonogenesis 6	SZAdisease25572	Endocrine and Metabolic Disorders
High_confidence	Newborn-screening	DYSF	Autosomal recessive limb-girdle muscular dystrophy type 2B	SZAdisease2807	Organ health
High_confidence	Newborn-screening	DYSF	Autosomal recessive limb-girdle muscular dystrophy type 2B	SZAdisease2807	Neurological disorders
High_confidence	Newborn-screening	DYSF	Miyoshi muscular dystrophy 1	SZAdisease17161	Organ health
High_confidence	Newborn-screening	DYSF	Miyoshi muscular dystrophy 1	SZAdisease17161	Neurological disorders
High_confidence	Newborn-screening	EDA	Hypohidrotic X-linked ectodermal dysplasia	SZAdisease12797	Organ health
High_confidence	Newborn-screening	EDA	Hypohidrotic X-linked ectodermal dysplasia	SZAdisease12797	Syndromic disease
High_confidence	Newborn-screening	EDAR	Ectodermal dysplasia 10B, hypohidrotic/hair/tooth type, autosomal recessive	SZAdisease8781	Organ health
High_confidence	Newborn-screening	EDAR	Ectodermal dysplasia 10B, hypohidrotic/hair/tooth type, autosomal recessive	SZAdisease8781	Syndromic disease
High_confidence	Newborn-screening	EDARADD	Ectodermal dysplasia 10A, hypohidrotic/hair/nail type, autosomal dominant	SZAdisease8779	Organ health
High_confidence	Newborn-screening	EDARADD	Ectodermal dysplasia 10A, hypohidrotic/hair/nail type, autosomal dominant	SZAdisease8779	Syndromic disease
High_confidence	Newborn-screening	EFHC1	Myoclonic epilepsy, juvenile, susceptibility to, 1	SZAdisease17747	Neurological disorders
High_confidence	Newborn-screening	EFL1	Shwachman-Diamond syndrome 2	SZAdisease23711	Syndromic disease
High_confidence	Newborn-screening	EFTUD2	Mandibulofacial dysostosis-microcephaly syndrome	SZAdisease15944	Organ health
High_confidence	Newborn-screening	EGR2	Charcot-Marie-Tooth disease type 1D	SZAdisease5043	Neurological disorders
High_confidence	Newborn-screening	EIF2AK3	Wolcott-Rallison dysplasia	SZAdisease26976	Organ health
High_confidence	Newborn-screening	EIF2AK3	Wolcott-Rallison dysplasia	SZAdisease26976	Syndromic disease
High_confidence	Newborn-screening	ELANE	Neutropenia, severe congenital, 1, autosomal dominant	SZAdisease18580	Hematologic disorder
High_confidence	Newborn-screening	ELANE	Neutropenia, severe congenital, 1, autosomal dominant	SZAdisease18580	Immune disorders
High_confidence	Newborn-screening	ELN	Supravalvar aortic stenosis	SZAdisease24880	Cardiovascular diseases
High_confidence	Newborn-screening	EMD	X-linked Emery-Dreifuss muscular dystrophy	SZAdisease27067	Miscellaneous
High_confidence	Newborn-screening	ENG	Telangiectasia, hereditary hemorrhagic, type 1	SZAdisease25256	Miscellaneous
High_confidence	Newborn-screening	ENPP1	Arterial calcification, generalized, of infancy, 1	SZAdisease1975	Cardiovascular diseases
High_confidence	Newborn-screening	ENPP1	Hypopigmentation-punctate palmoplantar keratoderma syndrome	SZAdisease12858	Hereditary disease
High_confidence	Newborn-screening	ENPP1	Hypophosphatemic rickets, autosomal recessive, 2	SZAdisease12852	Organ health
High_confidence	Newborn-screening	EPM2A	Lafora disease	SZAdisease14675	Neurological disorders
High_confidence	Newborn-screening	EPM2A	Lafora disease	SZAdisease14675	Endocrine and Metabolic Disorders
High_confidence	Newborn-screening	ERCC2	Xeroderma pigmentosum, group D	SZAdisease27186	Miscellaneous
High_confidence	Newborn-screening	ERCC4	Xeroderma pigmentosum, group F	SZAdisease27188	Miscellaneous
High_confidence	Newborn-screening	ERCC4	XFE progeroid syndrome	SZAdisease27197	Syndromic disease
High_confidence	Newborn-screening	ERCC4	Fanconi anemia complementation group Q	SZAdisease10081	Miscellaneous
High_confidence	Newborn-screening	ERCC5	Xeroderma pigmentosum, group G	SZAdisease27189	Miscellaneous
High_confidence	Newborn-screening	ERCC6	Cockayne syndrome type 2	SZAdisease5976	Endocrine and Metabolic Disorders
High_confidence	Newborn-screening	ERCC8	Cockayne syndrome type 1	SZAdisease5975	Endocrine and Metabolic Disorders
High_confidence	Newborn-screening	ESCO2	Roberts-SC phocomelia syndrome	SZAdisease22939	Organ health
High_confidence	Newborn-screening	ESCO2	Roberts-SC phocomelia syndrome	SZAdisease22939	Syndromic disease
High_confidence	Newborn-screening	ESRRB	Autosomal recessive nonsyndromic hearing loss 35	SZAdisease2870	Organ health
High_confidence	Newborn-screening	ESRRB	Autosomal recessive nonsyndromic hearing loss 35	SZAdisease2870	Neurological disorders
High_confidence	Newborn-screening	ETFA	Multiple acyl-CoA dehydrogenase deficiency	SZAdisease17431	Miscellaneous
High_confidence	Newborn-screening	ETFB	Multiple acyl-CoA dehydrogenase deficiency	SZAdisease17431	Miscellaneous
High_confidence	Newborn-screening	ETFDH	Multiple acyl-CoA dehydrogenase deficiency	SZAdisease17431	Miscellaneous
High_confidence	Newborn-screening	ETHE1	Ethylmalonic encephalopathy	SZAdisease9497	Mitochondrial Conditions & Inheritance
High_confidence	Newborn-screening	EVC	Ellis-van Creveld syndrome	SZAdisease8919	Miscellaneous
High_confidence	Newborn-screening	EVC2	Ellis-van Creveld syndrome	SZAdisease8919	Miscellaneous
High_confidence	Newborn-screening	EXT1	Exostoses, multiple, type 1	SZAdisease9542	Miscellaneous
High_confidence	Newborn-screening	EXT2	Exostoses, multiple, type 2	SZAdisease9543	Miscellaneous
High_confidence	Newborn-screening	EYA1	Branchiootorenal syndrome 1	SZAdisease3955	Syndromic disease
High_confidence	Newborn-screening	EYA4	Autosomal dominant nonsyndromic hearing loss 10	SZAdisease2606	Organ health
High_confidence	Newborn-screening	EYA4	Autosomal dominant nonsyndromic hearing loss 10	SZAdisease2606	Neurological disorders
High_confidence	Newborn-screening	EZH2	Weaver syndrome	SZAdisease26890	Organ health
High_confidence	Newborn-screening	EZH2	Weaver syndrome	SZAdisease26890	Syndromic disease
High_confidence	Newborn-screening	F11	Hereditary factor XI deficiency disease	SZAdisease11833	Hematologic disorder
High_confidence	Newborn-screening	F13A1	Thrombophilia due to thrombin defect	SZAdisease25491	Hematologic disorder
High_confidence	Newborn-screening	F13A1	Factor XIII, A subunit, deficiency of	SZAdisease9749	Hematologic disorder
High_confidence	Newborn-screening	F13B	Factor XIII, b subunit, deficiency of	SZAdisease9750	Hematologic disorder
High_confidence	Newborn-screening	F2	Thrombophilia due to thrombin defect	SZAdisease25491	Hematologic disorder
High_confidence	Newborn-screening	F2	Congenital prothrombin deficiency	SZAdisease6810	Hematologic disorder
High_confidence	Newborn-screening	F8	Hereditary factor VIII deficiency disease	SZAdisease11831	Hematologic disorder
High_confidence	Newborn-screening	F9	Hereditary factor IX deficiency disease	SZAdisease11830	Hematologic disorder
High_confidence	Newborn-screening	F9	Thrombophilia, X-linked, due to factor 9 defect	SZAdisease25496	Hematologic disorder
High_confidence	Newborn-screening	FAH	Tyrosinemia type I	SZAdisease26173	Endocrine and Metabolic Disorders
High_confidence	Newborn-screening	FAM161A	Retinitis pigmentosa 28	SZAdisease22680	Miscellaneous
High_confidence	Newborn-screening	FAM20C	Lethal osteosclerotic bone dysplasia	SZAdisease14965	Organ health
High_confidence	Newborn-screening	CCNQ	Syndactyly-telecanthus-anogenital and renal malformations syndrome	SZAdisease24972	Organ health
High_confidence	Newborn-screening	CCNQ	Syndactyly-telecanthus-anogenital and renal malformations syndrome	SZAdisease24972	Syndromic disease
High_confidence	Newborn-screening	FANCA	Fanconi anemia complementation group A	SZAdisease10067	Miscellaneous
High_confidence	Newborn-screening	FANCB	Fanconi anemia complementation group B	SZAdisease10068	Miscellaneous
High_confidence	Newborn-screening	FANCC	Fanconi anemia complementation group C	SZAdisease10069	Miscellaneous
High_confidence	Newborn-screening	FANCD2	Fanconi anemia complementation group D2	SZAdisease10071	Miscellaneous
High_confidence	Newborn-screening	FANCE	Fanconi anemia complementation group E	SZAdisease10072	Miscellaneous
High_confidence	Newborn-screening	FANCF	Fanconi anemia complementation group F	SZAdisease10073	Miscellaneous
High_confidence	Newborn-screening	FANCG	Fanconi anemia complementation group G	SZAdisease10074	Miscellaneous
High_confidence	Newborn-screening	FANCI	Fanconi anemia complementation group I	SZAdisease10075	Miscellaneous
High_confidence	Newborn-screening	FANCL	Fanconi anemia complementation group L	SZAdisease10077	Miscellaneous
High_confidence	Newborn-screening	FAS	Autoimmune lymphoproliferative syndrome type 1	SZAdisease2449	Miscellaneous
High_confidence	Newborn-screening	FBLN5	Cutis laxa, autosomal dominant 2	SZAdisease7358	Organ health
High_confidence	Newborn-screening	FBN1	Marfan syndrome	SZAdisease15977	Cardiovascular diseases
High_confidence	Newborn-screening	FBN2	Congenital contractural arachnodactyly	SZAdisease6511	Neurological disorders
High_confidence	Newborn-screening	FBN2	Congenital contractural arachnodactyly	SZAdisease6511	Organ health
High_confidence	Newborn-screening	FBP1	Fructose-biphosphatase deficiency	SZAdisease10582	Endocrine and Metabolic Disorders
High_confidence	Newborn-screening	FERMT3	Leukocyte adhesion deficiency 3	SZAdisease15006	Miscellaneous
High_confidence	Newborn-screening	FGA	Congenital afibrinogenemia	SZAdisease6428	Hematologic disorder
High_confidence	Newborn-screening	FGB	Congenital afibrinogenemia	SZAdisease6428	Hematologic disorder
High_confidence	Newborn-screening	FGD1	Aarskog syndrome	SZAdisease201	Syndromic disease
High_confidence	Newborn-screening	FGD4	Charcot-Marie-Tooth disease type 4H	SZAdisease5070	Neurological disorders
High_confidence	Newborn-screening	FGF3	Deafness with labyrinthine aplasia, microtia, and microdontia	SZAdisease7506	Hereditary disease
High_confidence	Newborn-screening	FGFR2	Pfeiffer syndrome	SZAdisease20516	Organ health
High_confidence	Newborn-screening	FGFR2	Pfeiffer syndrome	SZAdisease20516	Syndromic disease
High_confidence	Newborn-screening	FGFR2	Acrocephalosyndactyly type I	SZAdisease454	Organ health
High_confidence	Newborn-screening	FGFR2	Acrocephalosyndactyly type I	SZAdisease454	Syndromic disease
High_confidence	Newborn-screening	FGFR2	Crouzon syndrome	SZAdisease7271	Organ health
High_confidence	Newborn-screening	FGFR2	Crouzon syndrome	SZAdisease7271	Syndromic disease
High_confidence	Newborn-screening	FGFR2	Beare-Stevenson cutis gyrata syndrome	SZAdisease3235	Organ health
High_confidence	Newborn-screening	FGFR2	Beare-Stevenson cutis gyrata syndrome	SZAdisease3235	Syndromic disease
High_confidence	Newborn-screening	FGFR2	Jackson-Weiss syndrome	SZAdisease14260	Organ health
High_confidence	Newborn-screening	FGFR2	Jackson-Weiss syndrome	SZAdisease14260	Syndromic disease
High_confidence	Newborn-screening	FGFR3	Severe achondroplasia-developmental delay-acanthosis nigricans syndrome	SZAdisease23506	Organ health
High_confidence	Newborn-screening	FGFR3	Hypochondroplasia	SZAdisease12718	Organ health
High_confidence	Newborn-screening	FGFR3	Crouzon syndrome-acanthosis nigricans syndrome	SZAdisease7272	Organ health
High_confidence	Newborn-screening	FGFR3	Crouzon syndrome-acanthosis nigricans syndrome	SZAdisease7272	Syndromic disease
High_confidence	Newborn-screening	FGFR3	Thanatophoric dysplasia type 1	SZAdisease25396	Organ health
High_confidence	Newborn-screening	FGFR3	Muenke syndrome	SZAdisease17388	Organ health
High_confidence	Newborn-screening	FGFR3	Muenke syndrome	SZAdisease17388	Syndromic disease
High_confidence	Newborn-screening	FGG	Congenital afibrinogenemia	SZAdisease6428	Hematologic disorder
High_confidence	Newborn-screening	FH	Fumarase deficiency	SZAdisease10606	Endocrine and Metabolic Disorders
High_confidence	Newborn-screening	FHL1	X-linked scapuloperoneal muscular dystrophy	SZAdisease27156	Miscellaneous
High_confidence	Newborn-screening	FKRP	Autosomal recessive limb-girdle muscular dystrophy type 2I	SZAdisease2812	Miscellaneous
High_confidence	Newborn-screening	FKRP	Muscular dystrophy-dystroglycanopathy (congenital with brain and eye anomalies), type A1	SZAdisease17582	Miscellaneous
High_confidence	Newborn-screening	FKTN	Autosomal recessive limb-girdle muscular dystrophy type 2M	SZAdisease2816	Miscellaneous
High_confidence	Newborn-screening	FKTN	Muscular dystrophy-dystroglycanopathy (congenital with brain and eye anomalies), type A1	SZAdisease17582	Miscellaneous
High_confidence	Newborn-screening	FLAD1	Myopathy with abnormal lipid metabolism	SZAdisease17807	Organ health
High_confidence	Newborn-screening	FLNA	Oto-palato-digital syndrome, type I	SZAdisease19459	Organ health
High_confidence	Newborn-screening	FLNA	Oto-palato-digital syndrome, type I	SZAdisease19459	Syndromic disease
High_confidence	Newborn-screening	FOXC1	Axenfeld-Rieger syndrome type 3	SZAdisease3005	Syndromic disease
High_confidence	Newborn-screening	FOXC1	Axenfeld-Rieger syndrome type 3	SZAdisease3005	Organ health
High_confidence	Newborn-screening	FOXC2	Distichiasis-lymphedema syndrome	SZAdisease8384	Miscellaneous
High_confidence	Newborn-screening	FOXF1	Alveolar capillary dysplasia with pulmonary venous misalignment	SZAdisease1283	Organ health
High_confidence	Newborn-screening	FOXF1	Alveolar capillary dysplasia with pulmonary venous misalignment	SZAdisease1283	Cardiovascular diseases
High_confidence	Newborn-screening	FOXN1	T-cell lymphopenia, infantile, with or without nail dystrophy, autosomal dominant	SZAdisease25176	Hereditary disease
High_confidence	Newborn-screening	FOXN1	T-cell immunodeficiency, congenital alopecia, and nail dystrophy	SZAdisease25172	Immune disorders
High_confidence	Newborn-screening	FOXP3	Insulin-dependent diabetes mellitus secretory diarrhea syndrome	SZAdisease13616	Other
High_confidence	Newborn-screening	FRAS1	Fraser syndrome 1	SZAdisease10505	Organ health
High_confidence	Newborn-screening	FRAS1	Fraser syndrome 1	SZAdisease10505	Syndromic disease
High_confidence	Newborn-screening	FTL	Neuroferritinopathy	SZAdisease18441	Neurological disorders
High_confidence	Newborn-screening	FTL	Neuroferritinopathy	SZAdisease18441	Endocrine and Metabolic Disorders
High_confidence	Newborn-screening	FUCA1	Fucosidosis	SZAdisease10600	Endocrine and Metabolic Disorders
High_confidence	Newborn-screening	FUCA1	Fucosidosis	SZAdisease10600	Organ health
High_confidence	Newborn-screening	FXN	Friedreich ataxia 1	SZAdisease10524	Neurological disorders
High_confidence	Newborn-screening	G6PC1	Glycogen storage disease due to glucose-6-phosphatase deficiency type IA	SZAdisease11160	Endocrine and Metabolic Disorders
High_confidence	Newborn-screening	G6PC3	Autosomal recessive severe congenital neutropenia due to G6PC3 deficiency	SZAdisease2950	Hematologic disorder
High_confidence	Newborn-screening	G6PC3	Autosomal recessive severe congenital neutropenia due to G6PC3 deficiency	SZAdisease2950	Immune disorders
High_confidence	Newborn-screening	G6PD	Anemia, nonspherocytic hemolytic, due to G6PD deficiency	SZAdisease1518	Hematologic disorder
High_confidence	Newborn-screening	G6PD	Anemia, nonspherocytic hemolytic, due to G6PD deficiency	SZAdisease1518	Endocrine and Metabolic Disorders
High_confidence	Newborn-screening	GAA	Glycogen storage disease, type II	SZAdisease11199	Endocrine and Metabolic Disorders
High_confidence	Newborn-screening	GALC	Galactosylceramide beta-galactosidase deficiency	SZAdisease10642	Miscellaneous
Moderate_confidence	Newborn-screening	GALE	UDPglucose-4-epimerase deficiency	SZAdisease26188	Endocrine and Metabolic Disorders
Moderate_confidence	Newborn-screening	GALE	UDPglucose-4-epimerase deficiency	SZAdisease26188	Organ health
High_confidence	Newborn-screening	GALK1	Deficiency of galactokinase	SZAdisease7593	Endocrine and Metabolic Disorders
High_confidence	Newborn-screening	GALK1	Deficiency of galactokinase	SZAdisease7593	Organ health
High_confidence	Newborn-screening	GALNS	Mucopolysaccharidosis, MPS-IV-A	SZAdisease17373	Endocrine and Metabolic Disorders
High_confidence	Newborn-screening	GALT	Deficiency of UDPglucose-hexose-1-phosphate uridylyltransferase	SZAdisease7615	Endocrine and Metabolic Disorders
High_confidence	Newborn-screening	GALT	Deficiency of UDPglucose-hexose-1-phosphate uridylyltransferase	SZAdisease7615	Organ health
High_confidence	Newborn-screening	GAMT	Deficiency of guanidinoacetate methyltransferase	SZAdisease7598	Endocrine and Metabolic Disorders
High_confidence	Newborn-screening	GAMT	Deficiency of guanidinoacetate methyltransferase	SZAdisease7598	Neurological disorders
High_confidence	Newborn-screening	GAN	Giant axonal neuropathy 1	SZAdisease10940	Neurological disorders
High_confidence	Newborn-screening	GATA1	Complete trisomy 21 syndrome	SZAdisease6325	Other
High_confidence	Newborn-screening	GATA1	Thrombocytopenia, X-linked, with or without dyserythropoietic anemia	SZAdisease25475	Hematologic disorder
High_confidence	Newborn-screening	GATA4	Testicular anomalies with or without congenital heart disease	SZAdisease25316	Organ health
High_confidence	Newborn-screening	GATA4	Testicular anomalies with or without congenital heart disease	SZAdisease25316	Endocrine and Metabolic Disorders
High_confidence	Newborn-screening	GATA4	Tetralogy of Fallot	SZAdisease25365	Cardiovascular diseases
High_confidence	Newborn-screening	GATA4	Atrial septal defect 2	SZAdisease2241	Cardiovascular diseases
High_confidence	Newborn-screening	GATA4	Ventricular septal defect 1	SZAdisease26617	Cardiovascular diseases
High_confidence	Newborn-screening	GATA4	Atrioventricular septal defect 4	SZAdisease2263	Cardiovascular diseases
High_confidence	Newborn-screening	GATA6	Conotruncal heart malformations	SZAdisease6940	Cardiovascular diseases
High_confidence	Newborn-screening	GATA6	Tetralogy of Fallot	SZAdisease25365	Cardiovascular diseases
High_confidence	Newborn-screening	GATA6	Pancreatic hypoplasia-diabetes-congenital heart disease syndrome	SZAdisease19735	Syndromic disease
High_confidence	Newborn-screening	GATA6	Atrioventricular septal defect 5	SZAdisease2264	Cardiovascular diseases
High_confidence	Newborn-screening	GATA6	Atrial septal defect 9	SZAdisease2248	Cardiovascular diseases
High_confidence	Newborn-screening	GBA1	Gaucher disease perinatal lethal	SZAdisease10784	Endocrine and Metabolic Disorders
High_confidence	Newborn-screening	GBA1	Gaucher disease perinatal lethal	SZAdisease10784	Organ health
High_confidence	Newborn-screening	GBE1	Glycogen storage disease, type IV	SZAdisease11200	Endocrine and Metabolic Disorders
High_confidence	Newborn-screening	GCDH	Glutaric aciduria, type 1	SZAdisease11134	Miscellaneous
High_confidence	Newborn-screening	GCH1	Dystonia 5	SZAdisease8678	Endocrine and Metabolic Disorders
High_confidence	Newborn-screening	GCH1	Dystonia 5	SZAdisease8678	Neurological disorders
High_confidence	Newborn-screening	GCH1	GTP cyclohydrolase I deficiency with hyperphenylalaninemia	SZAdisease11403	Endocrine and Metabolic Disorders
High_confidence	Newborn-screening	GCK	Maturity-onset diabetes of the young type 2	SZAdisease16088	Endocrine and Metabolic Disorders
High_confidence	Newborn-screening	GCK	Maturity-onset diabetes of the young type 2	SZAdisease16088	Organ health
High_confidence	Newborn-screening	GCK	Hyperinsulinism due to glucokinase deficiency	SZAdisease12495	Endocrine and Metabolic Disorders
High_confidence	Newborn-screening	GCK	Hyperinsulinism due to glucokinase deficiency	SZAdisease12495	Organ health
High_confidence	Newborn-screening	GCK	Permanent neonatal diabetes mellitus 1	SZAdisease20404	Endocrine and Metabolic Disorders
High_confidence	Newborn-screening	GCK	Permanent neonatal diabetes mellitus 1	SZAdisease20404	Organ health
High_confidence	Newborn-screening	GDAP1	Charcot-Marie-Tooth disease axonal type 2K	SZAdisease5016	Neurological disorders
High_confidence	Newborn-screening	GFAP	Alexander disease	SZAdisease1150	Neurological disorders
High_confidence	Newborn-screening	GFM1	Hepatoencephalopathy due to combined oxidative phosphorylation defect type 1	SZAdisease11773	Endocrine and Metabolic Disorders
High_confidence	Newborn-screening	GFM1	Hepatoencephalopathy due to combined oxidative phosphorylation defect type 1	SZAdisease11773	Mitochondrial Conditions & Inheritance
High_confidence	Newborn-screening	GFPT1	Congenital myasthenic syndrome 4C	SZAdisease6748	Neurological disorders
High_confidence	Newborn-screening	GFPT1	Congenital myasthenic syndrome 4C	SZAdisease6748	Syndromic disease
High_confidence	Newborn-screening	GFPT1	Congenital myasthenic syndrome 12	SZAdisease6730	Neurological disorders
High_confidence	Newborn-screening	GFPT1	Congenital myasthenic syndrome 12	SZAdisease6730	Syndromic disease
High_confidence	Newborn-screening	GIPC3	Autosomal recessive nonsyndromic hearing loss 15	SZAdisease2847	Organ health
High_confidence	Newborn-screening	GIPC3	Autosomal recessive nonsyndromic hearing loss 15	SZAdisease2847	Neurological disorders
High_confidence	Newborn-screening	GJA1	Oculodentodigital dysplasia, autosomal recessive	SZAdisease19042	Organ health
High_confidence	Newborn-screening	GJA1	Oculodentodigital dysplasia, autosomal recessive	SZAdisease19042	Syndromic disease
High_confidence	Newborn-screening	GJA5	Atrial fibrillation, familial, 11	SZAdisease2219	Cardiovascular diseases
High_confidence	Newborn-screening	GJB1	Charcot-Marie-Tooth disease X-linked dominant 1	SZAdisease5076	Neurological disorders
High_confidence	Newborn-screening	GJB2	Knuckle pads, deafness AND leukonychia syndrome	SZAdisease14594	Organ health
High_confidence	Newborn-screening	GJB2	Knuckle pads, deafness AND leukonychia syndrome	SZAdisease14594	Syndromic disease
High_confidence	Newborn-screening	GJB2	Palmoplantar keratoderma-deafness syndrome	SZAdisease19686	Organ health
High_confidence	Newborn-screening	GJC2	Hypomyelinating leukodystrophy 2	SZAdisease12818	Neurological disorders
High_confidence	Newborn-screening	GLA	Fabry disease	SZAdisease9667	Cardiovascular diseases
High_confidence	Newborn-screening	GLA	Fabry disease	SZAdisease9667	Endocrine and Metabolic Disorders
High_confidence	Newborn-screening	GLB1	Infantile GM1 gangliosidosis	SZAdisease13402	Organ health
High_confidence	Newborn-screening	GLB1	Infantile GM1 gangliosidosis	SZAdisease13402	Endocrine and Metabolic Disorders
High_confidence	Newborn-screening	GLDC	Non-ketotic hyperglycinemia	SZAdisease18737	Neurological disorders
High_confidence	Newborn-screening	GLDC	Non-ketotic hyperglycinemia	SZAdisease18737	Endocrine and Metabolic Disorders
High_confidence	Newborn-screening	GLI3	Greig cephalopolysyndactyly syndrome	SZAdisease11352	Organ health
High_confidence	Newborn-screening	GLI3	Greig cephalopolysyndactyly syndrome	SZAdisease11352	Syndromic disease
High_confidence	Newborn-screening	GLIS3	Neonatal diabetes mellitus with congenital hypothyroidism	SZAdisease18068	Endocrine and Metabolic Disorders
High_confidence	Newborn-screening	GLIS3	Neonatal diabetes mellitus with congenital hypothyroidism	SZAdisease18068	Organ health
High_confidence	Newborn-screening	GLRA1	Hyperekplexia 1	SZAdisease12465	Endocrine and Metabolic Disorders
High_confidence	Newborn-screening	GLRA1	Hyperekplexia 1	SZAdisease12465	Neurological disorders
High_confidence	Newborn-screening	GLRB	Hyperekplexia 2	SZAdisease12466	Endocrine and Metabolic Disorders
High_confidence	Newborn-screening	GLRB	Hyperekplexia 2	SZAdisease12466	Neurological disorders
High_confidence	Newborn-screening	GLUD1	Hyperinsulinism-hyperammonemia syndrome	SZAdisease12505	Endocrine and Metabolic Disorders
High_confidence	Newborn-screening	GLUD1	Hyperinsulinism-hyperammonemia syndrome	SZAdisease12505	Organ health
High_confidence	Newborn-screening	GNAS	Pseudohypoparathyroidism type 1B	SZAdisease21838	Endocrine and Metabolic Disorders
High_confidence	Newborn-screening	GNAS	Pseudohypoparathyroidism type 1B	SZAdisease21838	Organ health
High_confidence	Newborn-screening	GNAS	Pseudopseudohypoparathyroidism	SZAdisease21859	Endocrine and Metabolic Disorders
High_confidence	Newborn-screening	GNAS	Pseudopseudohypoparathyroidism	SZAdisease21859	Organ health
High_confidence	Newborn-screening	GNE	GNE myopathy	SZAdisease11245	Miscellaneous
High_confidence	Newborn-screening	GNPTAB	Mucolipidosis type II	SZAdisease17351	Endocrine and Metabolic Disorders
High_confidence	Newborn-screening	GNPTAB	Mucolipidosis type II	SZAdisease17351	Organ health
High_confidence	Newborn-screening	GNPTG	Mucolipidosis type III gamma	SZAdisease17352	Endocrine and Metabolic Disorders
High_confidence	Newborn-screening	GNPTG	Mucolipidosis type III gamma	SZAdisease17352	Organ health
High_confidence	Newborn-screening	GNS	Mucopolysaccharidosis, MPS-III-D	SZAdisease17372	Endocrine and Metabolic Disorders
High_confidence	Newborn-screening	GOT2	Developmental and epileptic encephalopathy, 82	SZAdisease7856	Neurological disorders
High_confidence	Newborn-screening	GPC3	Simpson-Golabi-Behmel syndrome type 1	SZAdisease23785	Syndromic disease
High_confidence	Newborn-screening	GPD1L	Brugada syndrome 2	SZAdisease4095	Cardiovascular diseases
High_confidence	Newborn-screening	GPD1L	Brugada syndrome 2	SZAdisease4095	Syndromic disease
High_confidence	Newborn-screening	ADGRG1	Bilateral frontoparietal polymicrogyria	SZAdisease3535	Neurological disorders
High_confidence	Newborn-screening	ADGRV1	Usher syndrome type 2C	SZAdisease26404	Syndromic disease
High_confidence	Newborn-screening	GPSM2	Chudley-McCullough syndrome	SZAdisease5739	Other
High_confidence	Newborn-screening	GRHPR	Primary hyperoxaluria, type II	SZAdisease21462	Endocrine and Metabolic Disorders
High_confidence	Newborn-screening	GRIN2A	Landau-Kleffner syndrome	SZAdisease14691	Neurological disorders
High_confidence	Newborn-screening	GRIN2A	Landau-Kleffner syndrome	SZAdisease14691	Syndromic disease
High_confidence	Newborn-screening	GSS	Glutathione synthetase deficiency without 5-oxoprolinuria	SZAdisease11142	Immune disorders
High_confidence	Newborn-screening	GSS	Glutathione synthetase deficiency without 5-oxoprolinuria	SZAdisease11142	Endocrine and Metabolic Disorders
High_confidence	Newborn-screening	GUSB	Mucopolysaccharidosis type 7	SZAdisease17364	Endocrine and Metabolic Disorders
High_confidence	Newborn-screening	GUSB	Mucopolysaccharidosis type 7	SZAdisease17364	Organ health
High_confidence	Newborn-screening	GYS2	Glycogen storage disorder due to hepatic glycogen synthase deficiency	SZAdisease11204	Endocrine and Metabolic Disorders
High_confidence	Newborn-screening	H19	Beckwith-Wiedemann syndrome	SZAdisease3241	Miscellaneous
High_confidence	Newborn-screening	HADH	Deficiency of 3-hydroxyacyl-CoA dehydrogenase	SZAdisease7580	Endocrine and Metabolic Disorders
High_confidence	Newborn-screening	HADH	Hyperinsulinemic hypoglycemia, familial, 4	SZAdisease12494	Endocrine and Metabolic Disorders
High_confidence	Newborn-screening	HADH	Hyperinsulinemic hypoglycemia, familial, 4	SZAdisease12494	Organ health
High_confidence	Newborn-screening	HADHA	Long chain 3-hydroxyacyl-CoA dehydrogenase deficiency	SZAdisease15317	Miscellaneous
High_confidence	Newborn-screening	HADHA	Mitochondrial trifunctional protein deficiency	SZAdisease17107	Miscellaneous
High_confidence	Newborn-screening	HADHB	Mitochondrial trifunctional protein deficiency	SZAdisease17107	Miscellaneous
High_confidence	Newborn-screening	HAX1	Kostmann syndrome	SZAdisease14604	Miscellaneous
High_confidence	Newborn-screening	HBA1	alpha Thalassemia	SZAdisease1228	Hematologic disorder
High_confidence	Newborn-screening	HBA1	Hemoglobin H disease	SZAdisease11647	Hematologic disorder
High_confidence	Newborn-screening	HBA1	Heinz body anemia	SZAdisease11582	Hematologic disorder
High_confidence	Newborn-screening	HBA1	Methemoglobinemia, alpha type	SZAdisease16573	Hematologic disorder
High_confidence	Newborn-screening	HBA1	Erythrocytosis, familial, 7	SZAdisease9404	Miscellaneous
High_confidence	Newborn-screening	HBA2	alpha Thalassemia	SZAdisease1228	Hematologic disorder
High_confidence	Newborn-screening	HBA2	Hemoglobin H disease	SZAdisease11647	Hematologic disorder
High_confidence	Newborn-screening	HBA2	Heinz body anemia	SZAdisease11582	Hematologic disorder
High_confidence	Newborn-screening	HBA2	Erythrocytosis, familial, 7	SZAdisease9404	Miscellaneous
High_confidence	Newborn-screening	HBB	Hb SS disease	SZAdisease11484	Hematologic disorder
High_confidence	Newborn-screening	HBG2	Cyanosis, transient neonatal	SZAdisease7377	Hereditary disease
High_confidence	Newborn-screening	HCFC1	Methylmalonic acidemia with homocystinuria, type cblX	SZAdisease16595	Miscellaneous
High_confidence	Newborn-screening	HDAC8	Cornelia de Lange syndrome 5	SZAdisease7036	Organ health
High_confidence	Newborn-screening	HDAC8	Cornelia de Lange syndrome 5	SZAdisease7036	Syndromic disease
High_confidence	Newborn-screening	HESX1	Septo-optic dysplasia sequence	SZAdisease23454	Miscellaneous
High_confidence	Newborn-screening	HEXA	Tay-Sachs disease	SZAdisease25226	Miscellaneous
High_confidence	Newborn-screening	HEXB	Sandhoff disease	SZAdisease23056	Miscellaneous
High_confidence	Newborn-screening	HGD	Alkaptonuria	SZAdisease1175	Endocrine and Metabolic Disorders
High_confidence	Newborn-screening	HGSNAT	Mucopolysaccharidosis, MPS-III-C	SZAdisease17371	Endocrine and Metabolic Disorders
High_confidence	Newborn-screening	HINT1	Autosomal recessive axonal neuropathy with neuromyotonia	SZAdisease2722	Miscellaneous
High_confidence	Newborn-screening	HK1	Retinitis pigmentosa 79	SZAdisease22738	Miscellaneous
High_confidence	Newborn-screening	HK1	Neurodevelopmental disorder with visual defects and brain anomalies	SZAdisease18411	Neurological disorders
High_confidence	Newborn-screening	HK1	Hemolytic anemia due to hexokinase deficiency	SZAdisease11672	Endocrine and Metabolic Disorders
High_confidence	Newborn-screening	HK1	Hemolytic anemia due to hexokinase deficiency	SZAdisease11672	Hematologic disorder
High_confidence	Newborn-screening	HK1	Charcot-Marie-Tooth disease type 4G	SZAdisease5069	Endocrine and Metabolic Disorders
High_confidence	Newborn-screening	HK1	Charcot-Marie-Tooth disease type 4G	SZAdisease5069	Neurological disorders
High_confidence	Newborn-screening	HLCS	Holocarboxylase synthetase deficiency	SZAdisease12211	Endocrine and Metabolic Disorders
High_confidence	Newborn-screening	HLCS	Holocarboxylase synthetase deficiency	SZAdisease12211	Neurological disorders
High_confidence	Newborn-screening	HMGCL	Deficiency of hydroxymethylglutaryl-CoA lyase	SZAdisease7600	Endocrine and Metabolic Disorders
High_confidence	Newborn-screening	HNF1A	Hepatic adenomas, familial	SZAdisease11738	Miscellaneous
High_confidence	Newborn-screening	HNF1A	Diabetes mellitus type 1	SZAdisease7925	Other
High_confidence	Newborn-screening	HNF1A	Type 1 diabetes mellitus 20	SZAdisease26136	Endocrine and Metabolic Disorders
High_confidence	Newborn-screening	HNF1A	Maturity-onset diabetes of the young type 3	SZAdisease16089	Miscellaneous
High_confidence	Newborn-screening	HNF4A	Maturity-onset diabetes of the young type 1	SZAdisease16083	Endocrine and Metabolic Disorders
High_confidence	Newborn-screening	HNF4A	Maturity-onset diabetes of the young type 1	SZAdisease16083	Organ health
High_confidence	Newborn-screening	HNF4A	Fanconi renotubular syndrome 4 with maturity-onset diabetes of the young	SZAdisease10095	Miscellaneous
High_confidence	Newborn-screening	HPD	Hawkinsinuria	SZAdisease11479	Endocrine and Metabolic Disorders
High_confidence	Newborn-screening	HPD	Tyrosinemia type III	SZAdisease26175	Endocrine and Metabolic Disorders
High_confidence	Newborn-screening	HPRT1	Lesch-Nyhan syndrome	SZAdisease14926	Endocrine and Metabolic Disorders
High_confidence	Newborn-screening	HPRT1	Lesch-Nyhan syndrome	SZAdisease14926	Syndromic disease
High_confidence	Newborn-screening	HPS1	Hermansky-Pudlak syndrome 1	SZAdisease12028	Miscellaneous
High_confidence	Newborn-screening	HPS3	Hermansky-Pudlak syndrome 3	SZAdisease12035	Miscellaneous
High_confidence	Newborn-screening	HPS4	Hermansky-Pudlak syndrome 4	SZAdisease12036	Miscellaneous
High_confidence	Newborn-screening	HPS5	Hermansky-Pudlak syndrome 5	SZAdisease12037	Miscellaneous
High_confidence	Newborn-screening	HRAS	Costello syndrome	SZAdisease7119	Cardiovascular diseases
High_confidence	Newborn-screening	HRAS	Costello syndrome	SZAdisease7119	Organ health
High_confidence	Newborn-screening	HSD17B10	HSD10 mitochondrial disease	SZAdisease12286	Miscellaneous
High_confidence	Newborn-screening	HSD17B4	Bifunctional peroxisomal enzyme deficiency	SZAdisease3529	Neurological disorders
High_confidence	Newborn-screening	HSD17B4	Bifunctional peroxisomal enzyme deficiency	SZAdisease3529	Endocrine and Metabolic Disorders
High_confidence	Newborn-screening	HSD3B2	3 beta-Hydroxysteroid dehydrogenase deficiency	SZAdisease69	Endocrine and Metabolic Disorders
High_confidence	Newborn-screening	HSD3B2	3 beta-Hydroxysteroid dehydrogenase deficiency	SZAdisease69	Organ health
High_confidence	Newborn-screening	HSD3B7	Congenital bile acid synthesis defect 1	SZAdisease6481	Endocrine and Metabolic Disorders
High_confidence	Newborn-screening	HSPB8	Charcot-Marie-Tooth disease axonal type 2L	SZAdisease5017	Neurological disorders
High_confidence	Newborn-screening	HSPG2	Schwartz-Jampel syndrome type 1	SZAdisease23174	Miscellaneous
High_confidence	Newborn-screening	HTRA1	CARASIL syndrome	SZAdisease4290	Cardiovascular diseases
High_confidence	Newborn-screening	HTRA1	CARASIL syndrome	SZAdisease4290	Syndromic disease
High_confidence	Newborn-screening	IDS	Mucopolysaccharidosis, MPS-II	SZAdisease17368	Endocrine and Metabolic Disorders
High_confidence	Newborn-screening	IDUA	Hurler syndrome	SZAdisease12341	Miscellaneous
High_confidence	Newborn-screening	IDUA	Mucopolysaccharidosis, MPS-I-S	SZAdisease17367	Miscellaneous
High_confidence	Newborn-screening	IER3IP1	Microcephaly, epilepsy, and diabetes syndrome 1	SZAdisease16701	Hereditary disease
High_confidence	Newborn-screening	IGHM	Autosomal recessive agammaglobulinemia 1	SZAdisease2713	Immune disorders
High_confidence	Newborn-screening	IGHM	Autosomal recessive agammaglobulinemia 1	SZAdisease2713	Hematologic disorder
High_confidence	Newborn-screening	IGHMBP2	Autosomal recessive distal spinal muscular atrophy 1	SZAdisease2770	Neurological disorders
High_confidence	Newborn-screening	IGLL1	Agammaglobulinemia 2, autosomal recessive	SZAdisease991	Immune disorders
High_confidence	Newborn-screening	IGLL1	Agammaglobulinemia 2, autosomal recessive	SZAdisease991	Hematologic disorder
High_confidence	Newborn-screening	IGSF1	X-linked central congenital hypothyroidism with late-onset testicular enlargement	SZAdisease27032	Endocrine and Metabolic Disorders
High_confidence	Newborn-screening	IGSF1	X-linked central congenital hypothyroidism with late-onset testicular enlargement	SZAdisease27032	Syndromic disease
High_confidence	Newborn-screening	IKBKG	Incontinentia pigmenti syndrome	SZAdisease13362	Miscellaneous
High_confidence	Newborn-screening	IL10RA	Inflammatory bowel disease 28	SZAdisease13501	Immune disorders
High_confidence	Newborn-screening	IL10RA	Inflammatory bowel disease 28	SZAdisease13501	Organ health
High_confidence	Newborn-screening	IL10RB	Inflammatory bowel disease 25	SZAdisease13498	Immune disorders
High_confidence	Newborn-screening	IL10RB	Inflammatory bowel disease 25	SZAdisease13498	Organ health
High_confidence	Newborn-screening	IL2RB	Immunodeficiency 63 with lymphoproliferation and autoimmunity	SZAdisease13189	Immune disorders
High_confidence	Newborn-screening	IL2RG	X-linked severe combined immunodeficiency	SZAdisease27157	Immune disorders
High_confidence	Newborn-screening	IL2RG	Combined immunodeficiency, X-linked	SZAdisease6211	Immune disorders
High_confidence	Newborn-screening	IL7R	Immunodeficiency 104	SZAdisease13152	Immune disorders
High_confidence	Newborn-screening	ILDR1	Autosomal recessive nonsyndromic hearing loss 42	SZAdisease2877	Organ health
High_confidence	Newborn-screening	ILDR1	Autosomal recessive nonsyndromic hearing loss 42	SZAdisease2877	Neurological disorders
High_confidence	Newborn-screening	INS	Type 1 diabetes mellitus 2	SZAdisease26135	Endocrine and Metabolic Disorders
High_confidence	Newborn-screening	INS	Maturity-onset diabetes of the young type 10	SZAdisease16084	Endocrine and Metabolic Disorders
High_confidence	Newborn-screening	INS	Maturity-onset diabetes of the young type 10	SZAdisease16084	Organ health
High_confidence	Newborn-screening	INS	Hyperproinsulinemia	SZAdisease12590	Hereditary disease
High_confidence	Newborn-screening	INS	Diabetes mellitus, permanent neonatal 4	SZAdisease7945	Endocrine and Metabolic Disorders
High_confidence	Newborn-screening	INS	Diabetes mellitus, permanent neonatal 4	SZAdisease7945	Organ health
High_confidence	Newborn-screening	INSR	Leprechaunism syndrome	SZAdisease14907	Syndromic disease
High_confidence	Newborn-screening	INVS	Infantile nephronophthisis	SZAdisease13416	Organ health
High_confidence	Newborn-screening	IQCB1	Senior-Loken syndrome 5	SZAdisease23427	Organ health
High_confidence	Newborn-screening	IRAK4	Immunodeficiency 67	SZAdisease13193	Immune disorders
High_confidence	Newborn-screening	IRF6	Van der Woude syndrome 1	SZAdisease26537	Syndromic disease
High_confidence	Newborn-screening	CRPPA	Muscular dystrophy-dystroglycanopathy (congenital with brain and eye anomalies), type a, 7	SZAdisease17580	Miscellaneous
High_confidence	Newborn-screening	ITGB2	Leukocyte adhesion deficiency 1	SZAdisease15005	Hematologic disorder
High_confidence	Newborn-screening	ITGB2	Leukocyte adhesion deficiency 1	SZAdisease15005	Immune disorders
High_confidence	Newborn-screening	ITGB4	Junctional epidermolysis bullosa with pyloric atresia	SZAdisease14358	Organ health
High_confidence	Newborn-screening	IVD	Isovaleryl-CoA dehydrogenase deficiency	SZAdisease14250	Endocrine and Metabolic Disorders
High_confidence	Newborn-screening	JAG1	Alagille syndrome due to a JAG1 point mutation	SZAdisease1097	Miscellaneous
High_confidence	Newborn-screening	JAK3	T-B+ severe combined immunodeficiency due to JAK3 deficiency	SZAdisease25162	Immune disorders
High_confidence	Newborn-screening	JUP	Naxos disease	SZAdisease18016	Miscellaneous
High_confidence	Newborn-screening	JUP	Arrhythmogenic right ventricular dysplasia 12	SZAdisease1956	Cardiovascular diseases
High_confidence	Newborn-screening	JUP	Arrhythmogenic right ventricular dysplasia 12	SZAdisease1956	Organ health
High_confidence	Newborn-screening	KANSL1	Koolen-de Vries syndrome	SZAdisease14600	Other
High_confidence	Newborn-screening	KAT6B	Genitopatellar syndrome	SZAdisease10904	Organ health
High_confidence	Newborn-screening	KAT6B	Genitopatellar syndrome	SZAdisease10904	Syndromic disease
High_confidence	Newborn-screening	KBTBD13	Nemaline myopathy 6	SZAdisease18050	Neurological disorders
High_confidence	Newborn-screening	KBTBD13	Nemaline myopathy 6	SZAdisease18050	Organ health
High_confidence	Newborn-screening	KCNA1	Episodic ataxia type 1	SZAdisease9311	Neurological disorders
High_confidence	Newborn-screening	KCNA5	Atrial fibrillation, familial, 7	SZAdisease2232	Cardiovascular diseases
High_confidence	Newborn-screening	KCNE1	Jervell and Lange-Nielsen syndrome 2	SZAdisease14283	Cardiovascular diseases
High_confidence	Newborn-screening	KCNE1	Jervell and Lange-Nielsen syndrome 2	SZAdisease14283	Syndromic disease
High_confidence	Newborn-screening	KCNE1	Long QT syndrome 5	SZAdisease15343	Cardiovascular diseases
High_confidence	Newborn-screening	KCNE1	Long QT syndrome 5	SZAdisease15343	Syndromic disease
High_confidence	Newborn-screening	KCNE2	Long QT syndrome 6	SZAdisease15345	Cardiovascular diseases
High_confidence	Newborn-screening	KCNE2	Long QT syndrome 6	SZAdisease15345	Syndromic disease
High_confidence	Newborn-screening	KCNH2	Long QT syndrome 2	SZAdisease15333	Cardiovascular diseases
High_confidence	Newborn-screening	KCNJ1	Bartter disease type 2	SZAdisease3164	Organ health
High_confidence	Newborn-screening	KCNJ1	Bartter disease type 2	SZAdisease3164	Syndromic disease
High_confidence	Newborn-screening	KCNJ11	Hyperinsulinemic hypoglycemia, familial, 2	SZAdisease12493	Endocrine and Metabolic Disorders
High_confidence	Newborn-screening	KCNJ11	Hyperinsulinemic hypoglycemia, familial, 2	SZAdisease12493	Organ health
High_confidence	Newborn-screening	KCNJ11	Diabetes mellitus, transient neonatal, 3	SZAdisease7949	Endocrine and Metabolic Disorders
High_confidence	Newborn-screening	KCNJ11	Diabetes mellitus, transient neonatal, 3	SZAdisease7949	Organ health
High_confidence	Newborn-screening	KCNJ11	Maturity-onset diabetes of the young type 13	SZAdisease16086	Endocrine and Metabolic Disorders
High_confidence	Newborn-screening	KCNJ11	Maturity-onset diabetes of the young type 13	SZAdisease16086	Organ health
High_confidence	Newborn-screening	KCNJ11	Diabetes mellitus, permanent neonatal 2	SZAdisease7943	Endocrine and Metabolic Disorders
High_confidence	Newborn-screening	KCNJ11	Diabetes mellitus, permanent neonatal 2	SZAdisease7943	Organ health
High_confidence	Newborn-screening	KCNJ2	Andersen Tawil syndrome	SZAdisease1498	Miscellaneous
High_confidence	Newborn-screening	KCNQ1	Long QT syndrome 1	SZAdisease15323	Cardiovascular diseases
High_confidence	Newborn-screening	KCNQ1	Atrial fibrillation, familial, 3	SZAdisease2228	Cardiovascular diseases
High_confidence	Newborn-screening	KCNQ1	Short QT syndrome type 2	SZAdisease23613	Cardiovascular diseases
High_confidence	Newborn-screening	KCNQ1	Jervell and Lange-Nielsen syndrome 1	SZAdisease14282	Cardiovascular diseases
High_confidence	Newborn-screening	KCNQ1	Jervell and Lange-Nielsen syndrome 1	SZAdisease14282	Syndromic disease
High_confidence	Newborn-screening	KCNQ2	Seizures, benign familial neonatal, 1	SZAdisease23371	Neurological disorders
High_confidence	Newborn-screening	KCNQ2	Developmental and epileptic encephalopathy, 7	SZAdisease7842	Neurological disorders
High_confidence	Newborn-screening	KCNQ4	Autosomal dominant nonsyndromic hearing loss 2A	SZAdisease2622	Organ health
High_confidence	Newborn-screening	KCNQ4	Autosomal dominant nonsyndromic hearing loss 2A	SZAdisease2622	Neurological disorders
High_confidence	Newborn-screening	KCNT1	Developmental and epileptic encephalopathy, 14	SZAdisease7783	Neurological disorders
High_confidence	Newborn-screening	KCNT1	Autosomal dominant nocturnal frontal lobe epilepsy 5	SZAdisease2600	Neurological disorders
High_confidence	Newborn-screening	KCTD7	Progressive myoclonic epilepsy type 3	SZAdisease21631	Endocrine and Metabolic Disorders
High_confidence	Newborn-screening	KCTD7	Progressive myoclonic epilepsy type 3	SZAdisease21631	Neurological disorders
High_confidence	Newborn-screening	KDM6A	Kabuki syndrome 2	SZAdisease14416	Syndromic disease
High_confidence	Newborn-screening	KDSR	Erythrokeratodermia variabilis et progressiva 4	SZAdisease9420	Organ health
High_confidence	Newborn-screening	KIF21A	Congenital fibrosis of extraocular muscles type 1	SZAdisease6593	Organ health
High_confidence	Newborn-screening	KIF21A	Congenital fibrosis of extraocular muscles type 1	SZAdisease6593	Neurological disorders
High_confidence	Newborn-screening	KIT	Partial albinism	SZAdisease19997	Organ health
High_confidence	Newborn-screening	KLHL40	Nemaline myopathy 8	SZAdisease18052	Neurological disorders
High_confidence	Newborn-screening	KLHL40	Nemaline myopathy 8	SZAdisease18052	Organ health
High_confidence	Newborn-screening	KLHL41	Nemaline myopathy 9	SZAdisease18053	Neurological disorders
High_confidence	Newborn-screening	KLHL41	Nemaline myopathy 9	SZAdisease18053	Organ health
High_confidence	Newborn-screening	KMT2D	Kabuki syndrome 1	SZAdisease14415	Syndromic disease
High_confidence	Newborn-screening	KRAS	Noonan syndrome 3	SZAdisease18857	Miscellaneous
High_confidence	Newborn-screening	KRT14	Epidermolysis bullosa simplex, Koebner type	SZAdisease9177	Organ health
High_confidence	Newborn-screening	KRT16	Pachyonychia congenita 1	SZAdisease19635	Organ health
High_confidence	Newborn-screening	KRT17	Pachyonychia congenita 2	SZAdisease19636	Organ health
High_confidence	Newborn-screening	KRT5	Epidermolysis bullosa simplex with mottled pigmentation	SZAdisease9173	Organ health
High_confidence	Newborn-screening	KRT6A	Pachyonychia congenita 3	SZAdisease19637	Organ health
High_confidence	Newborn-screening	L1CAM	X-linked hydrocephalus syndrome	SZAdisease27074	Neurological disorders
High_confidence	Newborn-screening	L1CAM	X-linked hydrocephalus syndrome	SZAdisease27074	Syndromic disease
High_confidence	Newborn-screening	LAMA2	Merosin deficient congenital muscular dystrophy	SZAdisease16447	Organ health
High_confidence	Newborn-screening	LAMA2	Merosin deficient congenital muscular dystrophy	SZAdisease16447	Neurological disorders
High_confidence	Newborn-screening	LAMA3	Junctional epidermolysis bullosa gravis of Herlitz	SZAdisease14356	Organ health
High_confidence	Newborn-screening	LAMB2	Pierson syndrome	SZAdisease20647	Organ health
High_confidence	Newborn-screening	LAMB2	Pierson syndrome	SZAdisease20647	Syndromic disease
High_confidence	Newborn-screening	LAMB3	Junctional epidermolysis bullosa gravis of Herlitz	SZAdisease14356	Organ health
High_confidence	Newborn-screening	LAMC2	Junctional epidermolysis bullosa gravis of Herlitz	SZAdisease14356	Organ health
High_confidence	Newborn-screening	LAMP2	Danon disease	SZAdisease7467	Endocrine and Metabolic Disorders
High_confidence	Newborn-screening	LAMTOR2	Primary immunodeficiency syndrome due to p14 deficiency	SZAdisease21470	Hematologic disorder
High_confidence	Newborn-screening	LAMTOR2	Primary immunodeficiency syndrome due to p14 deficiency	SZAdisease21470	Immune disorders
High_confidence	Newborn-screening	LARGE1	Muscular dystrophy-dystroglycanopathy (congenital with brain and eye anomalies), type A6	SZAdisease17588	Organ health
High_confidence	Newborn-screening	LARGE1	Muscular dystrophy-dystroglycanopathy (congenital with brain and eye anomalies), type A6	SZAdisease17588	Neurological disorders
High_confidence	Newborn-screening	LBR	Pelger-Huët anomaly	SZAdisease20236	Hereditary disease
High_confidence	Newborn-screening	LDLR	Familial hypercholesterolemia	SZAdisease9891	Endocrine and Metabolic Disorders
High_confidence	Newborn-screening	LEPR	Obesity due to leptin receptor gene deficiency	SZAdisease18944	Endocrine and Metabolic Disorders
High_confidence	Newborn-screening	LEPR	Obesity due to leptin receptor gene deficiency	SZAdisease18944	Organ health
High_confidence	Newborn-screening	LHFPL5	Autosomal recessive nonsyndromic hearing loss 67	SZAdisease2895	Organ health
High_confidence	Newborn-screening	LHFPL5	Autosomal recessive nonsyndromic hearing loss 67	SZAdisease2895	Neurological disorders
High_confidence	Newborn-screening	LHX3	Non-acquired combined pituitary hormone deficiency with spine abnormalities	SZAdisease18679	Miscellaneous
High_confidence	Newborn-screening	LHX4	Short stature-pituitary and cerebellar defects-small sella turcica syndrome	SZAdisease23669	Miscellaneous
High_confidence	Newborn-screening	LIFR	Stüve-Wiedemann syndrome 1	SZAdisease24744	Miscellaneous
High_confidence	Newborn-screening	LIG4	DNA ligase IV deficiency	SZAdisease8402	Immune disorders
High_confidence	Newborn-screening	LIG4	DNA ligase IV deficiency	SZAdisease8402	Syndromic disease
High_confidence	Newborn-screening	LIPA	Lysosomal acid lipase deficiency	SZAdisease15596	Endocrine and Metabolic Disorders
High_confidence	Newborn-screening	LIPA	Lysosomal acid lipase deficiency	SZAdisease15596	Syndromic disease
High_confidence	Newborn-screening	LITAF	Charcot-Marie-Tooth disease type 1C	SZAdisease5042	Neurological disorders
High_confidence	Newborn-screening	LMBRD1	Methylmalonic aciduria and homocystinuria type cblF	SZAdisease16599	Endocrine and Metabolic Disorders
High_confidence	Newborn-screening	LMBRD1	Methylmalonic aciduria and homocystinuria type cblF	SZAdisease16599	Hematologic disorder
High_confidence	Newborn-screening	LMNA	Emery-Dreifuss muscular dystrophy 3, autosomal recessive	SZAdisease8935	Miscellaneous
High_confidence	Newborn-screening	LMNA	Charcot-Marie-Tooth disease type 2B1	SZAdisease5050	Neurological disorders
High_confidence	Newborn-screening	LMNA	Dilated cardiomyopathy 1A	SZAdisease8111	Cardiovascular diseases
High_confidence	Newborn-screening	LMOD3	Nemaline myopathy 10	SZAdisease18043	Neurological disorders
High_confidence	Newborn-screening	LMOD3	Nemaline myopathy 10	SZAdisease18043	Organ health
High_confidence	Newborn-screening	LMX1B	Nail-patella syndrome	SZAdisease17946	Organ health
High_confidence	Newborn-screening	LMX1B	Nail-patella syndrome	SZAdisease17946	Syndromic disease
High_confidence	Newborn-screening	LOXHD1	Autosomal recessive nonsyndromic hearing loss 77	SZAdisease2902	Organ health
High_confidence	Newborn-screening	LOXHD1	Autosomal recessive nonsyndromic hearing loss 77	SZAdisease2902	Neurological disorders
High_confidence	Newborn-screening	LRP2	Donnai-Barrow syndrome	SZAdisease8428	Other
High_confidence	Newborn-screening	LRP4	Sclerosteosis 2	SZAdisease23210	Organ health
High_confidence	Newborn-screening	LRP4	Cenani-Lenz syndactyly syndrome	SZAdisease4704	Organ health
High_confidence	Newborn-screening	LRP4	Congenital myasthenic syndrome 17	SZAdisease6735	Neurological disorders
High_confidence	Newborn-screening	LRP4	Congenital myasthenic syndrome 17	SZAdisease6735	Syndromic disease
High_confidence	Newborn-screening	LRP5	Osteoporosis with pseudoglioma	SZAdisease19427	Miscellaneous
High_confidence	Newborn-screening	LRP5	Autosomal dominant osteopetrosis 1	SZAdisease2665	Organ health
High_confidence	Newborn-screening	LRPPRC	Congenital lactic acidosis, Saguenay-Lac-Saint-Jean type	SZAdisease6672	Miscellaneous
High_confidence	Newborn-screening	DNAAF11	Primary ciliary dyskinesia 19	SZAdisease21394	Organ health
High_confidence	Newborn-screening	DNAAF11	Primary ciliary dyskinesia 19	SZAdisease21394	Syndromic disease
High_confidence	Newborn-screening	LRRC8A	Agammaglobulinemia 5, autosomal dominant	SZAdisease994	Immune disorders
High_confidence	Newborn-screening	LRRC8A	Agammaglobulinemia 5, autosomal dominant	SZAdisease994	Hematologic disorder
High_confidence	Newborn-screening	LRSAM1	Charcot-Marie-Tooth disease axonal type 2P	SZAdisease5020	Neurological disorders
High_confidence	Newborn-screening	LRTOMT	Autosomal recessive nonsyndromic hearing loss 63	SZAdisease2892	Organ health
High_confidence	Newborn-screening	LRTOMT	Autosomal recessive nonsyndromic hearing loss 63	SZAdisease2892	Neurological disorders
High_confidence	Newborn-screening	LTBP4	Cutis laxa with severe pulmonary, gastrointestinal and urinary anomalies	SZAdisease7355	Organ health
High_confidence	Newborn-screening	LYST	Chédiak-Higashi syndrome	SZAdisease5746	Miscellaneous
High_confidence	Newborn-screening	MAD2L2	Fanconi anemia complementation group V	SZAdisease10085	Miscellaneous
High_confidence	Newborn-screening	MAFB	Multicentric carpo-tarsal osteolysis with or without nephropathy	SZAdisease17402	Organ health
High_confidence	Newborn-screening	MAN2B1	Deficiency of alpha-mannosidase	SZAdisease7583	Endocrine and Metabolic Disorders
High_confidence	Newborn-screening	MAN2B1	Deficiency of alpha-mannosidase	SZAdisease7583	Organ health
High_confidence	Newborn-screening	MAP2K1	Cardiofaciocutaneous syndrome 3	SZAdisease4399	Miscellaneous
High_confidence	Newborn-screening	MAP2K2	Cardiofaciocutaneous syndrome 4	SZAdisease4400	Miscellaneous
High_confidence	Newborn-screening	MARVELD2	Autosomal recessive nonsyndromic hearing loss 49	SZAdisease2883	Organ health
High_confidence	Newborn-screening	MARVELD2	Autosomal recessive nonsyndromic hearing loss 49	SZAdisease2883	Neurological disorders
Moderate_confidence	Newborn-screening	MAT1A	Hepatic methionine adenosyltransferase deficiency	SZAdisease11752	Endocrine and Metabolic Disorders
High_confidence	Newborn-screening	MBTPS2	Keratosis follicularis spinulosa decalvans, X-linked	SZAdisease14511	Organ health
High_confidence	Newborn-screening	MBTPS2	Keratosis follicularis spinulosa decalvans, X-linked	SZAdisease14511	Endocrine and Metabolic Disorders
High_confidence	Newborn-screening	MC2R	Glucocorticoid deficiency 1	SZAdisease11096	Endocrine and Metabolic Disorders
High_confidence	Newborn-screening	MCCC1	3-methylcrotonyl-CoA carboxylase 1 deficiency	SZAdisease73	Endocrine and Metabolic Disorders
High_confidence	Newborn-screening	MCCC2	3-methylcrotonyl-CoA carboxylase 2 deficiency	SZAdisease74	Endocrine and Metabolic Disorders
Moderate_confidence	Newborn-screening	MCEE	Methylmalonic acidemia due to methylmalonyl-CoA epimerase deficiency	SZAdisease16591	Endocrine and Metabolic Disorders
High_confidence	Newborn-screening	MCFD2	Factor 5 and Factor VIII, combined deficiency of, 2	SZAdisease9714	Hematologic disorder
High_confidence	Newborn-screening	MCOLN1	Mucolipidosis type IV	SZAdisease17353	Endocrine and Metabolic Disorders
High_confidence	Newborn-screening	MCOLN1	Mucolipidosis type IV	SZAdisease17353	Organ health
High_confidence	Newborn-screening	MCPH1	Microcephaly 1, primary, autosomal recessive	SZAdisease16645	Neurological disorders
High_confidence	Newborn-screening	MECP2	Rett syndrome	SZAdisease22799	Neurological disorders
High_confidence	Newborn-screening	MECP2	Rett syndrome	SZAdisease22799	Syndromic disease
High_confidence	Newborn-screening	MED12	Blepharophimosis - intellectual disability syndrome, MKB type	SZAdisease3669	Neurological disorders
High_confidence	Newborn-screening	MED12	Blepharophimosis - intellectual disability syndrome, MKB type	SZAdisease3669	Syndromic disease
High_confidence	Newborn-screening	MEFV	Familial Mediterranean fever, autosomal dominant	SZAdisease9963	Syndromic disease
High_confidence	Newborn-screening	MEFV	Familial Mediterranean fever, autosomal dominant	SZAdisease9963	Immune disorders
High_confidence	Newborn-screening	MEGF10	MEGF10-Related Myopathy	SZAdisease16267	Organ health
High_confidence	Newborn-screening	MEN1	Multiple endocrine neoplasia, type 1	SZAdisease17456	Neoplastic syndrome and Cancer
High_confidence	Newborn-screening	MFN2	Charcot-Marie-Tooth disease, axonal, autosomal recessive, type 2a2b;	SZAdisease5083	Neurological disorders
High_confidence	Newborn-screening	MFSD8	Neuronal ceroid lipofuscinosis 7	SZAdisease18500	Endocrine and Metabolic Disorders
High_confidence	Newborn-screening	MFSD8	Neuronal ceroid lipofuscinosis 7	SZAdisease18500	Neurological disorders
High_confidence	Newborn-screening	MGP	Keutel syndrome	SZAdisease14524	Organ health
High_confidence	Newborn-screening	MITF	Waardenburg syndrome type 2A	SZAdisease26839	Syndromic disease
High_confidence	Newborn-screening	MKKS	Bardet-Biedl syndrome 6	SZAdisease3133	Syndromic disease
High_confidence	Newborn-screening	MKS1	Meckel syndrome, type 1	SZAdisease16148	Syndromic disease
High_confidence	Newborn-screening	MKS1	Meckel syndrome, type 1	SZAdisease16148	Organ health
High_confidence	Newborn-screening	MLC1	Megalencephalic leukoencephalopathy with subcortical cysts	SZAdisease16243	Neurological disorders
High_confidence	Newborn-screening	MMAA	Methylmalonic aciduria, cblA type	SZAdisease16606	Endocrine and Metabolic Disorders
High_confidence	Newborn-screening	MMAB	Methylmalonic aciduria, cblB type	SZAdisease16607	Endocrine and Metabolic Disorders
High_confidence	Newborn-screening	MMACHC	Cobalamin C disease	SZAdisease5958	Miscellaneous
High_confidence	Newborn-screening	MMADHC	Methylmalonic aciduria and homocystinuria type cblD	SZAdisease16598	Endocrine and Metabolic Disorders
High_confidence	Newborn-screening	MMADHC	Methylmalonic aciduria and homocystinuria type cblD	SZAdisease16598	Hematologic disorder
High_confidence	Newborn-screening	MMUT	Methylmalonic aciduria due to methylmalonyl-CoA mutase deficiency	SZAdisease16603	Endocrine and Metabolic Disorders
High_confidence	Newborn-screening	MNX1	Currarino triad	SZAdisease7313	Organ health
High_confidence	Newborn-screening	MNX1	Currarino triad	SZAdisease7313	Syndromic disease
High_confidence	Newborn-screening	MOCS1	Sulfite oxidase deficiency due to molybdenum cofactor deficiency type A	SZAdisease24830	Endocrine and Metabolic Disorders
High_confidence	Newborn-screening	MOCS1	Sulfite oxidase deficiency due to molybdenum cofactor deficiency type A	SZAdisease24830	Organ health
High_confidence	Newborn-screening	MOCS2	Sulfite oxidase deficiency due to molybdenum cofactor deficiency type B	SZAdisease24831	Endocrine and Metabolic Disorders
High_confidence	Newborn-screening	MOCS2	Sulfite oxidase deficiency due to molybdenum cofactor deficiency type B	SZAdisease24831	Organ health
High_confidence	Newborn-screening	MPI	MPI-CDG	SZAdisease17307	Miscellaneous
High_confidence	Newborn-screening	MPL	Congenital amegakaryocytic thrombocytopenia	SZAdisease6435	Hematologic disorder
High_confidence	Newborn-screening	MPV17	Navajo neurohepatopathy	SZAdisease18013	Endocrine and Metabolic Disorders
High_confidence	Newborn-screening	MPV17	Navajo neurohepatopathy	SZAdisease18013	Mitochondrial Conditions & Inheritance
High_confidence	Newborn-screening	MPZ	Charcot-Marie-Tooth disease type 2J	SZAdisease5055	Neurological disorders
High_confidence	Newborn-screening	MRAP	Glucocorticoid deficiency 2	SZAdisease11097	Endocrine and Metabolic Disorders
High_confidence	Newborn-screening	MSX2	Parietal foramina 1	SZAdisease19925	Neurological disorders
High_confidence	Newborn-screening	MSX2	Parietal foramina 1	SZAdisease19925	Organ health
High_confidence	Newborn-screening	MTHFR	Homocystinuria due to methylene tetrahydrofolate reductase deficiency	SZAdisease12244	Endocrine and Metabolic Disorders
High_confidence	Newborn-screening	MTHFR	Homocystinuria due to methylene tetrahydrofolate reductase deficiency	SZAdisease12244	Neurological disorders
High_confidence	Newborn-screening	MTHFR	Thrombophilia due to thrombin defect	SZAdisease25491	Hematologic disorder
High_confidence	Newborn-screening	MTHFR	Neural tube defects, folate-sensitive	SZAdisease18247	Neurological disorders
High_confidence	Newborn-screening	MTM1	Severe X-linked myotubular myopathy	SZAdisease23574	Organ health
High_confidence	Newborn-screening	MTR	Methylcobalamin deficiency type cblG	SZAdisease16586	Endocrine and Metabolic Disorders
High_confidence	Newborn-screening	MTR	Methylcobalamin deficiency type cblG	SZAdisease16586	Hematologic disorder
High_confidence	Newborn-screening	MTR	Neural tube defects, folate-sensitive	SZAdisease18247	Neurological disorders
High_confidence	Newborn-screening	MTRR	Methylcobalamin deficiency type cblE	SZAdisease16585	Endocrine and Metabolic Disorders
High_confidence	Newborn-screening	MTRR	Methylcobalamin deficiency type cblE	SZAdisease16585	Hematologic disorder
High_confidence	Newborn-screening	MTRR	Neural tube defects, folate-sensitive	SZAdisease18247	Neurological disorders
High_confidence	Newborn-screening	MTTP	Abetalipoproteinaemia	SZAdisease231	Miscellaneous
High_confidence	Newborn-screening	MUSK	Congenital myasthenic syndrome 9	SZAdisease6752	Neurological disorders
High_confidence	Newborn-screening	MUSK	Congenital myasthenic syndrome 9	SZAdisease6752	Syndromic disease
High_confidence	Newborn-screening	MUSK	Fetal akinesia deformation sequence 1	SZAdisease10206	Organ health
High_confidence	Newborn-screening	MUSK	Fetal akinesia deformation sequence 1	SZAdisease10206	Syndromic disease
High_confidence	Newborn-screening	MUTYH	MUTYH-related attenuated familial adenomatous polyposis	SZAdisease17624	Neoplastic syndrome and Cancer
High_confidence	Newborn-screening	MVK	Hyperimmunoglobulin D with periodic fever	SZAdisease12487	Miscellaneous
High_confidence	Newborn-screening	MVK	Porokeratosis 3, disseminated superficial actinic type	SZAdisease21102	Organ health
High_confidence	Newborn-screening	MVK	Mevalonic aciduria	SZAdisease16614	Miscellaneous
High_confidence	Newborn-screening	MYBPC3	Hypertrophic cardiomyopathy 4	SZAdisease12670	Cardiovascular diseases
High_confidence	Newborn-screening	MYCN	Feingold syndrome type 1	SZAdisease10162	Syndromic disease
High_confidence	Newborn-screening	MYH11	Aortic aneurysm, familial thoracic 4	SZAdisease1772	Cardiovascular diseases
High_confidence	Newborn-screening	MYH14	Autosomal dominant nonsyndromic hearing loss 4A	SZAdisease2637	Organ health
High_confidence	Newborn-screening	MYH14	Autosomal dominant nonsyndromic hearing loss 4A	SZAdisease2637	Neurological disorders
High_confidence	Newborn-screening	MYH2	Myopathy, proximal, and ophthalmoplegia	SZAdisease17846	Organ health
High_confidence	Newborn-screening	MYH3	Arthrogryposis, distal, type 2B3	SZAdisease2027	Organ health
High_confidence	Newborn-screening	MYH7	MYH7-related skeletal myopathy	SZAdisease17711	Neurological disorders
High_confidence	Newborn-screening	MYH7	MYH7-related skeletal myopathy	SZAdisease17711	Organ health
High_confidence	Newborn-screening	MYH7	Myopathy, myosin storage, autosomal recessive	SZAdisease17844	Organ health
High_confidence	Newborn-screening	MYH7	Hypertrophic cardiomyopathy 1	SZAdisease12653	Cardiovascular diseases
High_confidence	Newborn-screening	MYH7	Dilated cardiomyopathy 1S	SZAdisease8140	Cardiovascular diseases
High_confidence	Newborn-screening	MYH7	Myosin storage myopathy	SZAdisease17886	Miscellaneous
High_confidence	Newborn-screening	MYH7	MYH7-related late-onset scapuloperoneal muscular dystrophy	SZAdisease17710	Miscellaneous
High_confidence	Newborn-screening	MYH9	Macrothrombocytopenia and granulocyte inclusions with or without nephritis or sensorineural hearing loss	SZAdisease15649	Hematologic disorder
High_confidence	Newborn-screening	MYH9	Macrothrombocytopenia and granulocyte inclusions with or without nephritis or sensorineural hearing loss	SZAdisease15649	Syndromic disease
High_confidence	Newborn-screening	MYL2	Hypertrophic cardiomyopathy 10	SZAdisease12654	Cardiovascular diseases
High_confidence	Newborn-screening	MYL3	Hypertrophic cardiomyopathy 8	SZAdisease12673	Cardiovascular diseases
High_confidence	Newborn-screening	MYLK	Aortic aneurysm, familial thoracic 7	SZAdisease1774	Cardiovascular diseases
High_confidence	Newborn-screening	MYO15A	Autosomal recessive nonsyndromic hearing loss 3	SZAdisease2865	Organ health
High_confidence	Newborn-screening	MYO15A	Autosomal recessive nonsyndromic hearing loss 3	SZAdisease2865	Neurological disorders
High_confidence	Newborn-screening	MYO3A	Autosomal recessive nonsyndromic hearing loss 30	SZAdisease2866	Organ health
High_confidence	Newborn-screening	MYO3A	Autosomal recessive nonsyndromic hearing loss 30	SZAdisease2866	Neurological disorders
High_confidence	Newborn-screening	MYO6	Autosomal recessive nonsyndromic hearing loss 37	SZAdisease2872	Organ health
High_confidence	Newborn-screening	MYO6	Autosomal recessive nonsyndromic hearing loss 37	SZAdisease2872	Neurological disorders
High_confidence	Newborn-screening	MYO7A	Usher syndrome type 1	SZAdisease26392	Syndromic disease
High_confidence	Newborn-screening	MYO9A	Myasthenic syndrome, congenital, 24, presynaptic	SZAdisease17638	Neurological disorders
High_confidence	Newborn-screening	MYO9A	Myasthenic syndrome, congenital, 24, presynaptic	SZAdisease17638	Syndromic disease
High_confidence	Newborn-screening	MYSM1	Bone marrow failure syndrome 4	SZAdisease3770	Miscellaneous
High_confidence	Newborn-screening	NAGA	Alpha-N-acetylgalactosaminidase deficiency type 2	SZAdisease1252	Endocrine and Metabolic Disorders
High_confidence	Newborn-screening	NAGLU	Mucopolysaccharidosis, MPS-III-B	SZAdisease17370	Endocrine and Metabolic Disorders
High_confidence	Newborn-screening	NAGS	Hyperammonemia, type III	SZAdisease12430	Endocrine and Metabolic Disorders
High_confidence	Newborn-screening	NBN	Microcephaly, normal intelligence and immunodeficiency	SZAdisease16710	Endocrine and Metabolic Disorders
High_confidence	Newborn-screening	NBN	Aplastic anemia	SZAdisease1826	Hematologic disorder
High_confidence	Newborn-screening	NBN	Acute lymphoid leukemia	SZAdisease621	Other
High_confidence	Newborn-screening	NCF1	Granulomatous disease, chronic, autosomal recessive, cytochrome b-positive, type 1	SZAdisease11320	Immune disorders
High_confidence	Newborn-screening	NCF1	Granulomatous disease, chronic, autosomal recessive, cytochrome b-positive, type 1	SZAdisease11320	Hematologic disorder
High_confidence	Newborn-screening	NCF2	Granulomatous disease, chronic, autosomal recessive, cytochrome b-positive, type 2	SZAdisease11321	Immune disorders
High_confidence	Newborn-screening	NCF2	Granulomatous disease, chronic, autosomal recessive, cytochrome b-positive, type 2	SZAdisease11321	Hematologic disorder
High_confidence	Newborn-screening	NCF4	Granulomatous disease, chronic, autosomal recessive, cytochrome b-positive, type 3	SZAdisease11322	Immune disorders
High_confidence	Newborn-screening	NCF4	Granulomatous disease, chronic, autosomal recessive, cytochrome b-positive, type 3	SZAdisease11322	Hematologic disorder
High_confidence	Newborn-screening	NDP	Atrophia bulborum hereditaria	SZAdisease2269	Neurological disorders
High_confidence	Newborn-screening	NDP	Atrophia bulborum hereditaria	SZAdisease2269	Organ health
High_confidence	Newborn-screening	NEB	Nemaline myopathy 2	SZAdisease18044	Neurological disorders
High_confidence	Newborn-screening	NEB	Nemaline myopathy 2	SZAdisease18044	Organ health
High_confidence	Newborn-screening	NEFL	Charcot-Marie-Tooth disease type 1F	SZAdisease5045	Neurological disorders
High_confidence	Newborn-screening	NEU1	Sialidosis type 2	SZAdisease23716	Endocrine and Metabolic Disorders
High_confidence	Newborn-screening	NEU1	Sialidosis type 2	SZAdisease23716	Organ health
High_confidence	Newborn-screening	NEUROG3	Congenital malabsorptive diarrhea 4	SZAdisease6687	Organ health
High_confidence	Newborn-screening	NF1	Neurofibromatosis, type 1	SZAdisease18453	Miscellaneous
High_confidence	Newborn-screening	NF2	Neurofibromatosis, type 2	SZAdisease18454	Neoplastic syndrome and Cancer
High_confidence	Newborn-screening	NGLY1	Congenital disorder of deglycosylation 1	SZAdisease6532	Endocrine and Metabolic Disorders
High_confidence	Newborn-screening	NHEJ1	Cernunnos-XLF deficiency	SZAdisease4929	Immune disorders
High_confidence	Newborn-screening	NHLRC1	Lafora disease	SZAdisease14675	Neurological disorders
High_confidence	Newborn-screening	NHLRC1	Lafora disease	SZAdisease14675	Endocrine and Metabolic Disorders
High_confidence	Newborn-screening	NIPAL4	Autosomal recessive congenital ichthyosis 6	SZAdisease2750	Organ health
High_confidence	Newborn-screening	NIPBL	Cornelia de Lange syndrome 1	SZAdisease7033	Organ health
High_confidence	Newborn-screening	NIPBL	Cornelia de Lange syndrome 1	SZAdisease7033	Syndromic disease
High_confidence	Newborn-screening	NKX2-1	Brain-lung-thyroid syndrome	SZAdisease3933	Miscellaneous
High_confidence	Newborn-screening	NNT	Glucocorticoid deficiency 4	SZAdisease11099	Endocrine and Metabolic Disorders
High_confidence	Newborn-screening	NOG	Proximal symphalangism 1A	SZAdisease21785	Organ health
High_confidence	Newborn-screening	NOTCH2	Hajdu-Cheney syndrome	SZAdisease11439	Syndromic disease
High_confidence	Newborn-screening	NOTCH3	Cerebral arteriopathy, autosomal dominant, with subcortical infarcts and leukoencephalopathy, type 1	SZAdisease4846	Cardiovascular diseases
High_confidence	Newborn-screening	NOTCH3	Cerebral arteriopathy, autosomal dominant, with subcortical infarcts and leukoencephalopathy, type 1	SZAdisease4846	Syndromic disease
High_confidence	Newborn-screening	NPC1	Niemann-Pick disease, type C1	SZAdisease18620	Immune disorders
High_confidence	Newborn-screening	NPC1	Niemann-Pick disease, type C1	SZAdisease18620	Endocrine and Metabolic Disorders
High_confidence	Newborn-screening	NPC2	Niemann-Pick disease, type C2	SZAdisease18623	Immune disorders
High_confidence	Newborn-screening	NPC2	Niemann-Pick disease, type C2	SZAdisease18623	Endocrine and Metabolic Disorders
High_confidence	Newborn-screening	NPHP1	Nephronophthisis 1	SZAdisease18162	Organ health
High_confidence	Newborn-screening	NPHP1	Nephronophthisis 1	SZAdisease18162	Syndromic disease
High_confidence	Newborn-screening	NPHP3	Nephronophthisis 3	SZAdisease18180	Organ health
High_confidence	Newborn-screening	NPHP4	Nephronophthisis 4	SZAdisease18181	Organ health
High_confidence	Newborn-screening	NPHS1	Finnish congenital nephrotic syndrome	SZAdisease10348	Organ health
High_confidence	Newborn-screening	NPHS1	Finnish congenital nephrotic syndrome	SZAdisease10348	Syndromic disease
High_confidence	Newborn-screening	NR0B1	Congenital adrenal hypoplasia, X-linked	SZAdisease6425	Miscellaneous
High_confidence	Newborn-screening	NR3C2	Pseudohyperaldosteronism type 2	SZAdisease21829	Other
High_confidence	Newborn-screening	NR3C2	Autosomal dominant pseudohypoaldosteronism type 1	SZAdisease2680	Organ health
High_confidence	Newborn-screening	NR5A1	Premature ovarian failure 7	SZAdisease21327	Organ health
High_confidence	Newborn-screening	NR5A1	Premature ovarian failure 7	SZAdisease21327	Endocrine and Metabolic Disorders
High_confidence	Newborn-screening	NR5A1	46,XY sex reversal 3	SZAdisease149	Miscellaneous
High_confidence	Newborn-screening	NR5A1	Spermatogenic failure 8	SZAdisease24217	Organ health
High_confidence	Newborn-screening	NR5A1	46,XX sex reversal 4	SZAdisease123	Organ health
High_confidence	Newborn-screening	NR5A1	46,XX sex reversal 4	SZAdisease123	Endocrine and Metabolic Disorders
High_confidence	Newborn-screening	NSD1	Sotos syndrome 1	SZAdisease24039	Organ health
High_confidence	Newborn-screening	NSD1	Sotos syndrome 1	SZAdisease24039	Syndromic disease
High_confidence	Newborn-screening	NSDHL	Child syndrome	SZAdisease5156	Miscellaneous
High_confidence	Newborn-screening	NTRK1	Hereditary insensitivity to pain with anhidrosis	SZAdisease11860	Neurological disorders
High_confidence	Newborn-screening	OBSL1	3M syndrome 2	SZAdisease89	Syndromic disease
High_confidence	Newborn-screening	OBSL1	3M syndrome 2	SZAdisease89	Organ health
High_confidence	Newborn-screening	Oca.02	Tyrosinase-positive oculocutaneous albinism	SZAdisease26169	Miscellaneous
High_confidence	Newborn-screening	OCRL	Lowe syndrome	SZAdisease15388	Syndromic disease
High_confidence	Newborn-screening	OFD1	Orofaciodigital syndrome I	SZAdisease19304	Neurological disorders
High_confidence	Newborn-screening	OFD1	Orofaciodigital syndrome I	SZAdisease19304	Syndromic disease
High_confidence	Newborn-screening	OPA1	Autosomal dominant optic atrophy classic form	SZAdisease2662	Miscellaneous
High_confidence	Newborn-screening	OPA3	3-Methylglutaconic aciduria type 3	SZAdisease78	Endocrine and Metabolic Disorders
High_confidence	Newborn-screening	ORC1	Meier-Gorlin syndrome 1	SZAdisease16275	Syndromic disease
High_confidence	Newborn-screening	OSMR	Amyloidosis, primary localized cutaneous, 1	SZAdisease1412	Organ health
High_confidence	Newborn-screening	OSMR	Amyloidosis, primary localized cutaneous, 1	SZAdisease1412	Endocrine and Metabolic Disorders
High_confidence	Newborn-screening	OSTM1	Autosomal recessive osteopetrosis 5	SZAdisease2927	Organ health
High_confidence	Newborn-screening	OTC	Ornithine carbamoyltransferase deficiency	SZAdisease19277	Endocrine and Metabolic Disorders
High_confidence	Newborn-screening	OTOA	Autosomal recessive nonsyndromic hearing loss 22	SZAdisease2857	Organ health
High_confidence	Newborn-screening	OTOA	Autosomal recessive nonsyndromic hearing loss 22	SZAdisease2857	Neurological disorders
High_confidence	Newborn-screening	OTOF	Autosomal recessive nonsyndromic hearing loss 9	SZAdisease2912	Organ health
High_confidence	Newborn-screening	OTOF	Autosomal recessive nonsyndromic hearing loss 9	SZAdisease2912	Neurological disorders
High_confidence	Newborn-screening	OTOGL	Autosomal recessive nonsyndromic hearing loss 84B	SZAdisease2907	Organ health
High_confidence	Newborn-screening	OTOGL	Autosomal recessive nonsyndromic hearing loss 84B	SZAdisease2907	Neurological disorders
High_confidence	Newborn-screening	OXCT1	Succinyl-CoA acetoacetate transferase deficiency	SZAdisease24807	Endocrine and Metabolic Disorders
High_confidence	Newborn-screening	PAH	Phenylketonuria	SZAdisease20561	Endocrine and Metabolic Disorders
High_confidence	Newborn-screening	PAK3	Intellectual disability, X-linked 30	SZAdisease13820	Neurological disorders
High_confidence	Newborn-screening	PANK2	Pigmentary pallidal degeneration	SZAdisease20650	Neurological disorders
High_confidence	Newborn-screening	PANK2	Pigmentary pallidal degeneration	SZAdisease20650	Endocrine and Metabolic Disorders
High_confidence	Newborn-screening	PAX3	Waardenburg syndrome type 1	SZAdisease26837	Syndromic disease
High_confidence	Newborn-screening	PAX6	Aniridia 1	SZAdisease1604	Organ health
High_confidence	Newborn-screening	PAX8	Hypothyroidism, congenital, nongoitrous, 2	SZAdisease12900	Endocrine and Metabolic Disorders
High_confidence	Newborn-screening	PC	Pyruvate carboxylase deficiency	SZAdisease22100	Endocrine and Metabolic Disorders
High_confidence	Newborn-screening	PCBD1	Pterin-4 alpha-carbinolamine dehydratase 1 deficiency	SZAdisease21914	Endocrine and Metabolic Disorders
High_confidence	Newborn-screening	PCCA	Propionic acidemia	SZAdisease21686	Endocrine and Metabolic Disorders
High_confidence	Newborn-screening	PCCB	Propionic acidemia	SZAdisease21686	Endocrine and Metabolic Disorders
High_confidence	Newborn-screening	PCDH15	Usher syndrome type 1D	SZAdisease26395	Syndromic disease
High_confidence	Newborn-screening	PCNT	Microcephalic osteodysplastic primordial dwarfism type II	SZAdisease16634	Neurological disorders
High_confidence	Newborn-screening	PCNT	Microcephalic osteodysplastic primordial dwarfism type II	SZAdisease16634	Organ health
High_confidence	Newborn-screening	PCSK9	Hypercholesterolemia, autosomal dominant, 3	SZAdisease12455	Cardiovascular diseases
High_confidence	Newborn-screening	PDE4D	Acrodysostosis 2 with or without hormone resistance	SZAdisease465	Organ health
High_confidence	Newborn-screening	PDHA1	Pyruvate dehydrogenase E1-alpha deficiency	SZAdisease22105	Miscellaneous
High_confidence	Newborn-screening	PDHX	Pyruvate dehydrogenase E3-binding protein deficiency	SZAdisease22109	Miscellaneous
High_confidence	Newborn-screening	PDSS1	Deafness-encephaloneuropathy-obesity-valvulopathy syndrome	SZAdisease7545	Miscellaneous
High_confidence	Newborn-screening	PDSS2	Coenzyme Q10 deficiency, primary, 3	SZAdisease5985	Miscellaneous
High_confidence	Newborn-screening	PEX1	Peroxisome biogenesis disorder 1A (Zellweger)	SZAdisease20423	Miscellaneous
High_confidence	Newborn-screening	PEX10	Peroxisome biogenesis disorder 6A (Zellweger)	SZAdisease20432	Miscellaneous
High_confidence	Newborn-screening	PEX12	Peroxisome biogenesis disorder 3A (Zellweger)	SZAdisease20427	Miscellaneous
High_confidence	Newborn-screening	PEX13	Peroxisome biogenesis disorder 11A (Zellweger)	SZAdisease20418	Miscellaneous
High_confidence	Newborn-screening	PEX2	Peroxisome biogenesis disorder 5A (Zellweger)	SZAdisease20430	Miscellaneous
High_confidence	Newborn-screening	PEX26	Peroxisome biogenesis disorder 7A (Zellweger)	SZAdisease20434	Miscellaneous
High_confidence	Newborn-screening	PEX3	Peroxisome biogenesis disorder 10A (Zellweger)	SZAdisease20416	Miscellaneous
High_confidence	Newborn-screening	PEX5	Peroxisome biogenesis disorder 2A (Zellweger)	SZAdisease20425	Miscellaneous
High_confidence	Newborn-screening	PEX6	Peroxisome biogenesis disorder 4A (Zellweger)	SZAdisease20428	Miscellaneous
High_confidence	Newborn-screening	PEX7	Peroxisome biogenesis disorder 9B	SZAdisease20438	Miscellaneous
High_confidence	Newborn-screening	PEX7	Rhizomelic chondrodysplasia punctata type 1	SZAdisease22861	Miscellaneous
High_confidence	Newborn-screening	PFKM	Glycogen storage disease, type VII	SZAdisease11203	Endocrine and Metabolic Disorders
High_confidence	Newborn-screening	PGM1	Congenital disorder of glycosylation	SZAdisease6534	Endocrine and Metabolic Disorders
High_confidence	Newborn-screening	PGM3	Immunodeficiency 23	SZAdisease13166	Immune disorders
High_confidence	Newborn-screening	PGM3	Immunodeficiency 23	SZAdisease13166	Endocrine and Metabolic Disorders
High_confidence	Newborn-screening	PHEX	Familial X-linked hypophosphatemic vitamin D refractory rickets	SZAdisease10063	Organ health
High_confidence	Newborn-screening	PHF6	Borjeson-Forssman-Lehmann syndrome	SZAdisease3812	Neurological disorders
High_confidence	Newborn-screening	PHF6	Borjeson-Forssman-Lehmann syndrome	SZAdisease3812	Syndromic disease
High_confidence	Newborn-screening	PHGDH	Neu-Laxova syndrome 1	SZAdisease18238	Miscellaneous
High_confidence	Newborn-screening	PHGDH	PHGDH deficiency	SZAdisease20569	Endocrine and Metabolic Disorders
High_confidence	Newborn-screening	PHKA2	Glycogen storage disease IXa1	SZAdisease11185	Organ health
High_confidence	Newborn-screening	PHKA2	Glycogen storage disease IXa1	SZAdisease11185	Endocrine and Metabolic Disorders
High_confidence	Newborn-screening	PHKB	Glycogen storage disease IXb	SZAdisease11187	Endocrine and Metabolic Disorders
High_confidence	Newborn-screening	PHKG2	Glycogen storage disease IXc	SZAdisease11188	Organ health
High_confidence	Newborn-screening	PHKG2	Glycogen storage disease IXc	SZAdisease11188	Endocrine and Metabolic Disorders
High_confidence	Newborn-screening	PHOX2B	Central hypoventilation syndrome, congenital, 1, with or without Hirschsprung disease	SZAdisease4720	Neurological disorders
High_confidence	Newborn-screening	PHOX2B	Central hypoventilation syndrome, congenital, 1, with or without Hirschsprung disease	SZAdisease4720	Syndromic disease
High_confidence	Newborn-screening	PHYH	Phytanic acid storage disease	SZAdisease20625	Endocrine and Metabolic Disorders
High_confidence	Newborn-screening	PIEZO2	Arthrogryposis, distal, with impaired proprioception and touch	SZAdisease2030	Organ health
High_confidence	Newborn-screening	PIK3R1	SHORT syndrome	SZAdisease23673	Miscellaneous
High_confidence	Newborn-screening	PIK3R1	Immunodeficiency 36	SZAdisease13177	Immune disorders
High_confidence	Newborn-screening	PIK3R1	Immunodeficiency 36	SZAdisease13177	Hematologic disorder
High_confidence	Newborn-screening	PIK3R1	Agammaglobulinemia 7, autosomal recessive	SZAdisease996	Immune disorders
High_confidence	Newborn-screening	PIK3R1	Agammaglobulinemia 7, autosomal recessive	SZAdisease996	Hematologic disorder
High_confidence	Newborn-screening	PINK1	Autosomal recessive early-onset Parkinson disease 6	SZAdisease2777	Neurological disorders
High_confidence	Newborn-screening	PKD1	Polycystic kidney disease, adult type	SZAdisease20916	Organ health
High_confidence	Newborn-screening	PKD2	Polycystic kidney disease 2	SZAdisease20909	Organ health
High_confidence	Newborn-screening	PKHD1	Polycystic kidney disease 4	SZAdisease20913	Organ health
High_confidence	Newborn-screening	PKLR	Pyruvate kinase deficiency of red cells	SZAdisease22111	Endocrine and Metabolic Disorders
High_confidence	Newborn-screening	PKLR	Pyruvate kinase deficiency of red cells	SZAdisease22111	Hematologic disorder
High_confidence	Newborn-screening	PKLR	Pyruvate kinase hyperactivity	SZAdisease22114	Endocrine and Metabolic Disorders
High_confidence	Newborn-screening	PKP2	Arrhythmogenic right ventricular dysplasia 9	SZAdisease1964	Cardiovascular diseases
High_confidence	Newborn-screening	PLCE1	Nephrotic syndrome, type 3	SZAdisease18222	Organ health
High_confidence	Newborn-screening	PLCE1	Nephrotic syndrome, type 3	SZAdisease18222	Syndromic disease
High_confidence	Newborn-screening	PLEC	Epidermolysis bullosa simplex with nail dystrophy	SZAdisease9174	Organ health
High_confidence	Newborn-screening	PLEC	Autosomal recessive limb-girdle muscular dystrophy type 2Q	SZAdisease2820	Organ health
High_confidence	Newborn-screening	PLEC	Autosomal recessive limb-girdle muscular dystrophy type 2Q	SZAdisease2820	Neurological disorders
High_confidence	Newborn-screening	PLG	Plasminogen deficiency, type I	SZAdisease20794	Hematologic disorder
High_confidence	Newborn-screening	PLN	Primary dilated cardiomyopathy	SZAdisease21440	Cardiovascular diseases
High_confidence	Newborn-screening	PLN	Primary dilated cardiomyopathy	SZAdisease21440	Organ health
High_confidence	Newborn-screening	PLOD1	Ehlers-Danlos syndrome, kyphoscoliotic type 1	SZAdisease8881	Syndromic disease
High_confidence	Newborn-screening	PLOD1	Ehlers-Danlos syndrome, kyphoscoliotic type 1	SZAdisease8881	Organ health
High_confidence	Newborn-screening	PLP1	Pelizaeus-Merzbacher disease	SZAdisease20239	Neurological disorders
High_confidence	Newborn-screening	PLP1	Hereditary spastic paraplegia 2	SZAdisease11951	Neurological disorders
High_confidence	Newborn-screening	PLPBP	Epilepsy, early-onset, vitamin B6-dependent	SZAdisease9225	Neurological disorders
High_confidence	Newborn-screening	PLPBP	Epilepsy, early-onset, vitamin B6-dependent	SZAdisease9225	Endocrine and Metabolic Disorders
High_confidence	Newborn-screening	PMM2	PMM2-CDG	SZAdisease20864	Endocrine and Metabolic Disorders
High_confidence	Newborn-screening	PMP22	Charcot-Marie-Tooth disease type 1E	SZAdisease5044	Neurological disorders
High_confidence	Newborn-screening	PNKD	Paroxysmal nonkinesigenic dyskinesia 1	SZAdisease19991	Neurological disorders
High_confidence	Newborn-screening	PNKP	Microcephaly, seizures, and developmental delay	SZAdisease16712	Neurological disorders
High_confidence	Newborn-screening	PNPO	Pyridoxal phosphate-responsive seizures	SZAdisease22090	Neurological disorders
High_confidence	Newborn-screening	PNPO	Pyridoxal phosphate-responsive seizures	SZAdisease22090	Endocrine and Metabolic Disorders
High_confidence	Newborn-screening	POLH	Xeroderma pigmentosum variant type	SZAdisease27183	Organ health
High_confidence	Newborn-screening	POLH	Xeroderma pigmentosum variant type	SZAdisease27183	Endocrine and Metabolic Disorders
High_confidence	Newborn-screening	POMGNT1	Muscular dystrophy-dystroglycanopathy (congenital with brain and eye anomalies), type A3	SZAdisease17586	Miscellaneous
High_confidence	Newborn-screening	POMGNT1	Autosomal recessive limb-girdle muscular dystrophy type 2O	SZAdisease2818	Miscellaneous
High_confidence	Newborn-screening	POMT1	Autosomal recessive limb-girdle muscular dystrophy type 2K	SZAdisease2814	Miscellaneous
High_confidence	Newborn-screening	POMT1	Muscular dystrophy-dystroglycanopathy (congenital with brain and eye anomalies), type A1	SZAdisease17582	Miscellaneous
High_confidence	Newborn-screening	POMT2	Autosomal recessive limb-girdle muscular dystrophy type 2N	SZAdisease2817	Miscellaneous
High_confidence	Newborn-screening	POR	Antley-Bixler syndrome with genital anomalies and disordered steroidogenesis	SZAdisease1744	Organ health
High_confidence	Newborn-screening	POR	Antley-Bixler syndrome with genital anomalies and disordered steroidogenesis	SZAdisease1744	Syndromic disease
High_confidence	Newborn-screening	POR	Congenital adrenal hyperplasia due to cytochrome P450 oxidoreductase deficiency	SZAdisease6424	Endocrine and Metabolic Disorders
High_confidence	Newborn-screening	POR	Congenital adrenal hyperplasia due to cytochrome P450 oxidoreductase deficiency	SZAdisease6424	Organ health
High_confidence	Newborn-screening	PORCN	Focal dermal hypoplasia	SZAdisease10402	Neurological disorders
High_confidence	Newborn-screening	PORCN	Focal dermal hypoplasia	SZAdisease10402	Syndromic disease
High_confidence	Newborn-screening	POU1F1	Pituitary hormone deficiency, combined, 1	SZAdisease20742	Miscellaneous
High_confidence	Newborn-screening	POU3F4	X-linked mixed hearing loss with perilymphatic gusher	SZAdisease27135	Organ health
High_confidence	Newborn-screening	POU3F4	X-linked mixed hearing loss with perilymphatic gusher	SZAdisease27135	Neurological disorders
High_confidence	Newborn-screening	POU4F3	Autosomal dominant nonsyndromic hearing loss 15	SZAdisease2610	Organ health
High_confidence	Newborn-screening	POU4F3	Autosomal dominant nonsyndromic hearing loss 15	SZAdisease2610	Neurological disorders
High_confidence	Newborn-screening	PPT1	Neuronal ceroid lipofuscinosis 1	SZAdisease18493	Neurological disorders
High_confidence	Newborn-screening	PPT1	Neuronal ceroid lipofuscinosis 1	SZAdisease18493	Endocrine and Metabolic Disorders
High_confidence	Newborn-screening	PQBP1	Renpenning syndrome	SZAdisease22544	Neurological disorders
High_confidence	Newborn-screening	PQBP1	Renpenning syndrome	SZAdisease22544	Syndromic disease
High_confidence	Newborn-screening	PRDX1	Cobalamin C disease	SZAdisease5958	Miscellaneous
High_confidence	Newborn-screening	PREPL	Myasthenic syndrome, congenital, 22	SZAdisease17636	Neurological disorders
High_confidence	Newborn-screening	PREPL	Myasthenic syndrome, congenital, 22	SZAdisease17636	Syndromic disease
High_confidence	Newborn-screening	PRF1	Familial hemophagocytic lymphohistiocytosis 2	SZAdisease9882	Immune disorders
High_confidence	Newborn-screening	PRF1	Familial hemophagocytic lymphohistiocytosis 2	SZAdisease9882	Syndromic disease
High_confidence	Newborn-screening	PRF1	Aplastic anemia	SZAdisease1826	Hematologic disorder
High_confidence	Newborn-screening	PRKAG2	Wolff-Parkinson-White pattern	SZAdisease26978	Cardiovascular diseases
High_confidence	Newborn-screening	PRKAG2	Wolff-Parkinson-White pattern	SZAdisease26978	Organ health
High_confidence	Newborn-screening	PRKAG2	Hypertrophic cardiomyopathy 6	SZAdisease12671	Cardiovascular diseases
High_confidence	Newborn-screening	PRKAG2	Hypertrophic cardiomyopathy 6	SZAdisease12671	Endocrine and Metabolic Disorders
High_confidence	Newborn-screening	PRKAR1A	Carney complex, type 1	SZAdisease4460	Hereditary disease
High_confidence	Newborn-screening	PRKDC	Severe combined immunodeficiency due to DNA-PKcs deficiency	SZAdisease23517	Immune disorders
High_confidence	Newborn-screening	PROC	Thrombophilia due to protein C deficiency, autosomal dominant	SZAdisease25487	Hematologic disorder
High_confidence	Newborn-screening	PROKR2	Hypogonadotropic hypogonadism 3 with or without anosmia	SZAdisease12773	Miscellaneous
High_confidence	Newborn-screening	PROP1	Pituitary hormone deficiency, combined, 2	SZAdisease20743	Miscellaneous
High_confidence	Newborn-screening	PROS1	Thrombophilia due to protein S deficiency, autosomal dominant	SZAdisease25489	Hematologic disorder
High_confidence	Newborn-screening	PRRT2	Episodic kinesigenic dyskinesia 1	SZAdisease9327	Neurological disorders
High_confidence	Newborn-screening	PRRT2	Infantile convulsions and choreoathetosis	SZAdisease13393	Neurological disorders
High_confidence	Newborn-screening	PRRT2	Infantile convulsions and choreoathetosis	SZAdisease13393	Syndromic disease
High_confidence	Newborn-screening	PRRT2	Seizures, benign familial infantile, 2	SZAdisease23366	Neurological disorders
High_confidence	Newborn-screening	PRX	Charcot-Marie-Tooth disease type 4F	SZAdisease5068	Neurological disorders
High_confidence	Newborn-screening	PSAP	Sphingolipid activator protein 1 deficiency	SZAdisease24240	Neurological disorders
High_confidence	Newborn-screening	PSAP	Sphingolipid activator protein 1 deficiency	SZAdisease24240	Endocrine and Metabolic Disorders
High_confidence	Newborn-screening	PSAT1	PSAT deficiency	SZAdisease21801	Endocrine and Metabolic Disorders
High_confidence	Newborn-screening	PSAT1	Neu-Laxova syndrome 2	SZAdisease18239	Miscellaneous
High_confidence	Newborn-screening	PTCH1	Basal cell carcinoma, susceptibility to, 1	SZAdisease3178	Other
High_confidence	Newborn-screening	PTEN	Cowden syndrome 1	SZAdisease7125	Neoplastic syndrome and Cancer
High_confidence	Newborn-screening	PTF1A	Permanent neonatal diabetes mellitus-pancreatic and cerebellar agenesis syndrome	SZAdisease20405	Miscellaneous
High_confidence	Newborn-screening	PTF1A	Pancreatic agenesis 2	SZAdisease19711	Other
High_confidence	Newborn-screening	PTH1R	Metaphyseal chondrodysplasia, Jansen type	SZAdisease16527	Organ health
High_confidence	Newborn-screening	PTH1R	Metaphyseal chondrodysplasia, Jansen type	SZAdisease16527	Syndromic disease
High_confidence	Newborn-screening	PTPN11	Noonan syndrome 1	SZAdisease18850	Miscellaneous
High_confidence	Newborn-screening	CAVIN1	Congenital generalized lipodystrophy type 4	SZAdisease6602	Organ health
High_confidence	Newborn-screening	CAVIN1	Congenital generalized lipodystrophy type 4	SZAdisease6602	Endocrine and Metabolic Disorders
High_confidence	Newborn-screening	PTS	6-Pyruvoyl-tetrahydrobiopterin synthase deficiency	SZAdisease173	Endocrine and Metabolic Disorders
High_confidence	Newborn-screening	PYGL	Glycogen storage disease, type VI	SZAdisease11202	Endocrine and Metabolic Disorders
High_confidence	Newborn-screening	PYGM	Glycogen storage disease, type V	SZAdisease11201	Endocrine and Metabolic Disorders
High_confidence	Newborn-screening	QDPR	Dihydropteridine reductase deficiency	SZAdisease8108	Endocrine and Metabolic Disorders
High_confidence	Newborn-screening	RAB23	RAB23-related Carpenter syndrome	SZAdisease22165	Organ health
High_confidence	Newborn-screening	RAB23	RAB23-related Carpenter syndrome	SZAdisease22165	Syndromic disease
High_confidence	Newborn-screening	RAB27A	Griscelli syndrome type 2	SZAdisease11366	Miscellaneous
High_confidence	Newborn-screening	RAB3GAP1	Warburg micro syndrome 1	SZAdisease26866	Miscellaneous
High_confidence	Newborn-screening	RAB7A	Charcot-Marie-Tooth disease type 2B	SZAdisease5049	Neurological disorders
High_confidence	Newborn-screening	RAF1	Noonan syndrome 5	SZAdisease18859	Miscellaneous
High_confidence	Newborn-screening	RAG1	Histiocytic medullary reticulosis	SZAdisease12179	Immune disorders
High_confidence	Newborn-screening	RAG1	Severe combined immunodeficiency, autosomal recessive, T cell-negative, B cell-negative, NK cell-positive	SZAdisease23525	Immune disorders
High_confidence	Newborn-screening	RAG1	Combined immunodeficiency with skin granulomas	SZAdisease6210	Organ health
High_confidence	Newborn-screening	RAG1	Combined immunodeficiency with skin granulomas	SZAdisease6210	Immune disorders
High_confidence	Newborn-screening	RAG2	Histiocytic medullary reticulosis	SZAdisease12179	Immune disorders
High_confidence	Newborn-screening	RAG2	Combined immunodeficiency with skin granulomas	SZAdisease6210	Organ health
High_confidence	Newborn-screening	RAG2	Combined immunodeficiency with skin granulomas	SZAdisease6210	Immune disorders
High_confidence	Newborn-screening	RAG2	Severe combined immunodeficiency, autosomal recessive, T cell-negative, B cell-negative, NK cell-positive	SZAdisease23525	Immune disorders
High_confidence	Newborn-screening	RAI1	Smith-Magenis syndrome	SZAdisease23975	Neurological disorders
High_confidence	Newborn-screening	RAI1	Smith-Magenis syndrome	SZAdisease23975	Syndromic disease
High_confidence	Newborn-screening	RAI1	Potocki-Lupski syndrome	SZAdisease21213	Syndromic disease
High_confidence	Newborn-screening	RAPSN	Congenital myasthenic syndrome 11	SZAdisease6729	Neurological disorders
High_confidence	Newborn-screening	RAPSN	Congenital myasthenic syndrome 11	SZAdisease6729	Syndromic disease
High_confidence	Newborn-screening	RAPSN	Fetal akinesia deformation sequence 2	SZAdisease10207	Organ health
High_confidence	Newborn-screening	RAPSN	Fetal akinesia deformation sequence 2	SZAdisease10207	Syndromic disease
High_confidence	Newborn-screening	RASA1	Capillary malformation-arteriovenous malformation 1	SZAdisease4280	Cardiovascular diseases
High_confidence	Newborn-screening	RB1	Retinoblastoma	SZAdisease22773	Neoplastic syndrome and Cancer
High_confidence	Newborn-screening	RBM20	Dilated cardiomyopathy 1DD	SZAdisease8118	Cardiovascular diseases
High_confidence	Newborn-screening	RBM8A	Radial aplasia-thrombocytopenia syndrome	SZAdisease22170	Miscellaneous
High_confidence	Newborn-screening	RECQL4	Baller-Gerold syndrome	SZAdisease3084	Organ health
High_confidence	Newborn-screening	RECQL4	Baller-Gerold syndrome	SZAdisease3084	Syndromic disease
High_confidence	Newborn-screening	RECQL4	Rapadilino syndrome	SZAdisease22230	Organ health
High_confidence	Newborn-screening	RECQL4	Rothmund-Thomson syndrome type 2	SZAdisease22970	Miscellaneous
High_confidence	Newborn-screening	REN	Renal tubular dysgenesis of genetic origin	SZAdisease22531	Organ health
High_confidence	Newborn-screening	RET	Multiple endocrine neoplasia, type 2a	SZAdisease17458	Neoplastic syndrome and Cancer
High_confidence	Newborn-screening	RFWD3	Fanconi anemia, complementation group W	SZAdisease10088	Miscellaneous
High_confidence	Newborn-screening	RFX6	Hypoplastic pancreas-intestinal atresia-hypoplastic gallbalder syndrome	SZAdisease12869	Syndromic disease
High_confidence	Newborn-screening	RFXANK	MHC class II deficiency	SZAdisease16621	Immune disorders
High_confidence	Newborn-screening	RMRP	Metaphyseal chondrodysplasia, McKusick type	SZAdisease16529	Miscellaneous
High_confidence	Newborn-screening	RMRP	Metaphyseal dysplasia without hypotrichosis	SZAdisease16538	Miscellaneous
High_confidence	Newborn-screening	RMRP	Anauxetic dysplasia 1	SZAdisease1495	Organ health
High_confidence	Newborn-screening	RNASEH2A	Aicardi-Goutieres syndrome 4	SZAdisease1061	Miscellaneous
High_confidence	Newborn-screening	RNASEH2B	Aicardi-Goutieres syndrome 2	SZAdisease1059	Miscellaneous
High_confidence	Newborn-screening	RNASEH2C	Aicardi-Goutieres syndrome 3	SZAdisease1060	Miscellaneous
High_confidence	Newborn-screening	ROR2	Autosomal recessive Robinow syndrome	SZAdisease2944	Organ health
High_confidence	Newborn-screening	ROR2	Autosomal recessive Robinow syndrome	SZAdisease2944	Syndromic disease
High_confidence	Newborn-screening	ROR2	Brachydactyly type B1	SZAdisease3864	Organ health
High_confidence	Newborn-screening	RPGR	Retinitis pigmentosa, X-linked, and sinorespiratory infections, with or without deafness	SZAdisease22766	Miscellaneous
High_confidence	Newborn-screening	RPGRIP1L	Meckel syndrome, type 5	SZAdisease16154	Syndromic disease
High_confidence	Newborn-screening	RPGRIP1L	Meckel syndrome, type 5	SZAdisease16154	Organ health
High_confidence	Newborn-screening	RPGRIP1L	Joubert syndrome 7	SZAdisease14336	Syndromic disease
High_confidence	Newborn-screening	RPL11	Diamond-Blackfan anemia 7	SZAdisease7986	Hematologic disorder
High_confidence	Newborn-screening	RPL15	Diamond-Blackfan anemia 12	SZAdisease7972	Hematologic disorder
High_confidence	Newborn-screening	RPL18	Diamond-Blackfan anemia 18	SZAdisease7978	Hematologic disorder
High_confidence	Newborn-screening	RPL26	Diamond-Blackfan anemia 11	SZAdisease7971	Hematologic disorder
High_confidence	Newborn-screening	RPL27	Diamond-Blackfan anemia 16	SZAdisease7976	Hematologic disorder
High_confidence	Newborn-screening	RPL35	Diamond-Blackfan anemia 19	SZAdisease7979	Hematologic disorder
High_confidence	Newborn-screening	RPL35A	Diamond-Blackfan anemia 5	SZAdisease7984	Hematologic disorder
High_confidence	Newborn-screening	RPL5	Diamond-Blackfan anemia 6	SZAdisease7985	Hematologic disorder
High_confidence	Newborn-screening	RPS10	Diamond-Blackfan anemia 9	SZAdisease7988	Hematologic disorder
High_confidence	Newborn-screening	RPS15A	Diamond-Blackfan anemia 20	SZAdisease7981	Hematologic disorder
High_confidence	Newborn-screening	RPS17	Diamond-Blackfan anemia 4	SZAdisease7983	Hematologic disorder
High_confidence	Newborn-screening	RPS19	Diamond-Blackfan anemia 1	SZAdisease7969	Hematologic disorder
High_confidence	Newborn-screening	RPS24	Diamond-Blackfan anemia 3	SZAdisease7982	Hematologic disorder
High_confidence	Newborn-screening	RPS26	Diamond-Blackfan anemia 10	SZAdisease7970	Hematologic disorder
High_confidence	Newborn-screening	RPS27	Diamond-Blackfan anemia 17	SZAdisease7977	Hematologic disorder
High_confidence	Newborn-screening	RPS28	Diamond-Blackfan anemia 15 with mandibulofacial dysostosis	SZAdisease7975	Hematologic disorder
High_confidence	Newborn-screening	RPS29	Diamond-Blackfan anemia 13	SZAdisease7973	Hematologic disorder
High_confidence	Newborn-screening	RPS6KA3	Coffin-Lowry syndrome	SZAdisease5990	Neurological disorders
High_confidence	Newborn-screening	RPS6KA3	Coffin-Lowry syndrome	SZAdisease5990	Syndromic disease
High_confidence	Newborn-screening	RPS7	Diamond-Blackfan anemia 8	SZAdisease7987	Hematologic disorder
High_confidence	Newborn-screening	RRM2B	Mitochondrial DNA depletion syndrome 8a	SZAdisease17067	Endocrine and Metabolic Disorders
High_confidence	Newborn-screening	RRM2B	Mitochondrial DNA depletion syndrome 8a	SZAdisease17067	Mitochondrial Conditions & Inheritance
High_confidence	Newborn-screening	RS1	Juvenile retinoschisis	SZAdisease14398	Neurological disorders
High_confidence	Newborn-screening	RS1	Juvenile retinoschisis	SZAdisease14398	Organ health
High_confidence	Newborn-screening	RSPH4A	Primary ciliary dyskinesia 11	SZAdisease21386	Organ health
High_confidence	Newborn-screening	RSPH4A	Primary ciliary dyskinesia 11	SZAdisease21386	Syndromic disease
High_confidence	Newborn-screening	RSPH9	Primary ciliary dyskinesia 12	SZAdisease21387	Organ health
High_confidence	Newborn-screening	RSPH9	Primary ciliary dyskinesia 12	SZAdisease21387	Syndromic disease
High_confidence	Newborn-screening	RUNX2	Cleidocranial dysostosis	SZAdisease5899	Organ health
High_confidence	Newborn-screening	RUNX2	Cleidocranial dysostosis	SZAdisease5899	Syndromic disease
High_confidence	Newborn-screening	RYR1	Central core myopathy	SZAdisease4715	Organ health
High_confidence	Newborn-screening	RYR1	Central core myopathy	SZAdisease4715	Neurological disorders
High_confidence	Newborn-screening	RYR1	Congenital multicore myopathy with external ophthalmoplegia	SZAdisease6702	Neurological disorders
High_confidence	Newborn-screening	RYR1	Congenital multicore myopathy with external ophthalmoplegia	SZAdisease6702	Organ health
High_confidence	Newborn-screening	RYR1	Malignant hyperthermia, susceptibility to, 1	SZAdisease15809	Miscellaneous
High_confidence	Newborn-screening	RYR2	Arrhythmogenic right ventricular dysplasia 2	SZAdisease1958	Cardiovascular diseases
High_confidence	Newborn-screening	RYR2	Arrhythmogenic right ventricular dysplasia 2	SZAdisease1958	Organ health
High_confidence	Newborn-screening	RYR2	Catecholaminergic polymorphic ventricular tachycardia 1	SZAdisease4608	Cardiovascular diseases
High_confidence	Newborn-screening	SACS	Charlevoix-Saguenay spastic ataxia	SZAdisease5117	Neurological disorders
High_confidence	Newborn-screening	SALL1	Townes-Brocks syndrome 1	SZAdisease25737	Syndromic disease
High_confidence	Newborn-screening	SALL1	Townes-Brocks syndrome 1	SZAdisease25737	Organ health
High_confidence	Newborn-screening	SAMHD1	Aicardi-Goutieres syndrome 5	SZAdisease1062	Miscellaneous
High_confidence	Newborn-screening	SBDS	Shwachman-Diamond syndrome 1	SZAdisease23710	Syndromic disease
High_confidence	Newborn-screening	SBDS	Aplastic anemia	SZAdisease1826	Hematologic disorder
High_confidence	Newborn-screening	SCN11A	Familial episodic pain syndrome with predominantly lower limb involvement	SZAdisease9864	Neurological disorders
High_confidence	Newborn-screening	SCN11A	Familial episodic pain syndrome with predominantly lower limb involvement	SZAdisease9864	Syndromic disease
High_confidence	Newborn-screening	SCN1A	Severe myoclonic epilepsy in infancy	SZAdisease23557	Neurological disorders
High_confidence	Newborn-screening	SCN1A	Generalized epilepsy with febrile seizures plus, type 2	SZAdisease10830	Neurological disorders
High_confidence	Newborn-screening	SCN1A	Developmental and epileptic encephalopathy, 6	SZAdisease7831	Neurological disorders
High_confidence	Newborn-screening	SCN1A	Migraine, familial hemiplegic, 3	SZAdisease16885	Neurological disorders
High_confidence	Newborn-screening	SCN1A	Migraine, familial hemiplegic, 3	SZAdisease16885	Cardiovascular diseases
High_confidence	Newborn-screening	SCN2A	Seizures, benign familial infantile, 3	SZAdisease23367	Neurological disorders
High_confidence	Newborn-screening	SCN2A	Developmental and epileptic encephalopathy, 11	SZAdisease7780	Neurological disorders
High_confidence	Newborn-screening	SCN2A	Episodic ataxia, type 9	SZAdisease9323	Neurological disorders
High_confidence	Newborn-screening	SCN3A	Epilepsy, familial focal, with variable foci 4	SZAdisease9238	Neurological disorders
High_confidence	Newborn-screening	SCN3A	Developmental and epileptic encephalopathy, 62	SZAdisease7834	Neurological disorders
High_confidence	Newborn-screening	SCN4A	Hypokalemic periodic paralysis, type 2	SZAdisease12802	Neurological disorders
High_confidence	Newborn-screening	SCN4A	Hypokalemic periodic paralysis, type 2	SZAdisease12802	Endocrine and Metabolic Disorders
High_confidence	Newborn-screening	SCN4A	Paramyotonia congenita of Von Eulenburg	SZAdisease19862	Miscellaneous
High_confidence	Newborn-screening	SCN4A	Hyperkalemic periodic paralysis	SZAdisease12506	Neurological disorders
High_confidence	Newborn-screening	SCN4A	Hyperkalemic periodic paralysis	SZAdisease12506	Endocrine and Metabolic Disorders
High_confidence	Newborn-screening	SCN4A	Potassium-aggravated myotonia	SZAdisease21212	Miscellaneous
High_confidence	Newborn-screening	SCN4A	Congenital myasthenic syndrome 16	SZAdisease6734	Miscellaneous
High_confidence	Newborn-screening	SCN5A	Long QT syndrome	SZAdisease15322	Cardiovascular diseases
High_confidence	Newborn-screening	SCN5A	Long QT syndrome	SZAdisease15322	Syndromic disease
High_confidence	Newborn-screening	SCN5A	Brugada syndrome 1	SZAdisease4094	Cardiovascular diseases
High_confidence	Newborn-screening	SCN5A	Ventricular fibrillation, paroxysmal familial, type 1	SZAdisease26615	Cardiovascular diseases
High_confidence	Newborn-screening	SCN5A	Progressive familial heart block, type 1A	SZAdisease21621	Cardiovascular diseases
High_confidence	Newborn-screening	SCN5A	Progressive familial heart block, type 1A	SZAdisease21621	Organ health
High_confidence	Newborn-screening	SCN5A	Dilated cardiomyopathy 1E	SZAdisease8119	Cardiovascular diseases
High_confidence	Newborn-screening	SCN5A	Long QT syndrome 3	SZAdisease15338	Cardiovascular diseases
High_confidence	Newborn-screening	SCN5A	Atrial fibrillation, familial, 10	SZAdisease2218	Cardiovascular diseases
High_confidence	Newborn-screening	SCN5A	SUDDEN INFANT DEATH SYNDROME	SZAdisease24816	Syndromic disease
High_confidence	Newborn-screening	SCN5A	Sick sinus syndrome 1	SZAdisease23724	Miscellaneous
High_confidence	Newborn-screening	SCN8A	Cognitive impairment with or without cerebellar ataxia	SZAdisease6013	Hereditary disease
High_confidence	Newborn-screening	SCN8A	Developmental and epileptic encephalopathy, 13	SZAdisease7782	Neurological disorders
High_confidence	Newborn-screening	SCN8A	Developmental and epileptic encephalopathy, 13	SZAdisease7782	Endocrine and Metabolic Disorders
High_confidence	Newborn-screening	SCN8A	Seizures, benign familial infantile, 5	SZAdisease23369	Neurological disorders
High_confidence	Newborn-screening	SCN8A	Myoclonus, familial, 2	SZAdisease17758	Neurological disorders
High_confidence	Newborn-screening	SCNN1A	Autosomal recessive pseudohypoaldosteronism type 1	SZAdisease2941	Organ health
High_confidence	Newborn-screening	SCNN1A	Bronchiectasis with or without elevated sweat chloride 2	SZAdisease4069	Organ health
High_confidence	Newborn-screening	SCNN1A	Liddle syndrome 3	SZAdisease15105	Organ health
High_confidence	Newborn-screening	SCNN1A	Liddle syndrome 3	SZAdisease15105	Syndromic disease
High_confidence	Newborn-screening	SCNN1B	Autosomal recessive pseudohypoaldosteronism type 1	SZAdisease2941	Organ health
High_confidence	Newborn-screening	SCNN1B	Liddle syndrome 1	SZAdisease15103	Organ health
High_confidence	Newborn-screening	SCNN1B	Liddle syndrome 1	SZAdisease15103	Syndromic disease
High_confidence	Newborn-screening	SCNN1B	Bronchiectasis with or without elevated sweat chloride 1	SZAdisease4067	Organ health
High_confidence	Newborn-screening	SCNN1G	Bronchiectasis with or without elevated sweat chloride 3	SZAdisease4070	Organ health
High_confidence	Newborn-screening	SCNN1G	Liddle syndrome 2	SZAdisease15104	Organ health
High_confidence	Newborn-screening	SCNN1G	Liddle syndrome 2	SZAdisease15104	Syndromic disease
High_confidence	Newborn-screening	SCNN1G	Autosomal recessive pseudohypoaldosteronism type 1	SZAdisease2941	Organ health
High_confidence	Newborn-screening	SCO2	Cardioencephalomyopathy, fatal infantile, due to cytochrome c oxidase deficiency 1	SZAdisease4392	Miscellaneous
High_confidence	Newborn-screening	SDHB	Paragangliomas 4	SZAdisease19848	Neoplastic syndrome and Cancer
High_confidence	Newborn-screening	SDHB	Pheochromocytoma	SZAdisease20565	Other
High_confidence	Newborn-screening	SDHD	Paragangliomas 1	SZAdisease19844	Neoplastic syndrome and Cancer
High_confidence	Newborn-screening	SDHD	Pheochromocytoma	SZAdisease20565	Other
High_confidence	Newborn-screening	SELENON	Eichsfeld type congenital muscular dystrophy	SZAdisease8898	Organ health
High_confidence	Newborn-screening	SELENON	Eichsfeld type congenital muscular dystrophy	SZAdisease8898	Neurological disorders
High_confidence	Newborn-screening	SELENON	Congenital myopathy with fiber type disproportion	SZAdisease6762	Neurological disorders
High_confidence	Newborn-screening	SELENON	Congenital myopathy with fiber type disproportion	SZAdisease6762	Organ health
High_confidence	Newborn-screening	SEPTIN9	Amyotrophic neuralgia	SZAdisease1460	Neurological disorders
High_confidence	Newborn-screening	SERPINA1	Alpha-1-antitrypsin deficiency	SZAdisease1234	Miscellaneous
High_confidence	Newborn-screening	SETBP1	Schinzel-Giedion syndrome	SZAdisease23121	Miscellaneous
High_confidence	Newborn-screening	SETX	Spinocerebellar ataxia, autosomal recessive, with axonal neuropathy 2	SZAdisease24373	Endocrine and Metabolic Disorders
High_confidence	Newborn-screening	SETX	Spinocerebellar ataxia, autosomal recessive, with axonal neuropathy 2	SZAdisease24373	Neurological disorders
High_confidence	Newborn-screening	SFTPB	Neonatal acute respiratory distress due to SP-B deficiency	SZAdisease18058	Neoplastic syndrome and Cancer
High_confidence	Newborn-screening	SFTPB	Neonatal acute respiratory distress due to SP-B deficiency	SZAdisease18058	Organ health
High_confidence	Newborn-screening	SGCA	Autosomal recessive limb-girdle muscular dystrophy type 2D	SZAdisease2808	Miscellaneous
High_confidence	Newborn-screening	SGCB	Autosomal recessive limb-girdle muscular dystrophy type 2E	SZAdisease2809	Miscellaneous
High_confidence	Newborn-screening	SGCD	Autosomal recessive limb-girdle muscular dystrophy type 2F	SZAdisease2810	Miscellaneous
High_confidence	Newborn-screening	SGCG	Severe autosomal recessive muscular dystrophy of childhood - North African type	SZAdisease23508	Organ health
High_confidence	Newborn-screening	SGPL1	Nephrotic syndrome 14	SZAdisease18203	Miscellaneous
High_confidence	Newborn-screening	SGSH	Mucopolysaccharidosis, MPS-III-A	SZAdisease17369	Endocrine and Metabolic Disorders
High_confidence	Newborn-screening	SH2D1A	X-linked lymphoproliferative disease due to SH2D1A deficiency	SZAdisease27127	Immune disorders
High_confidence	Newborn-screening	SH2D1A	X-linked lymphoproliferative disease due to SH2D1A deficiency	SZAdisease27127	Syndromic disease
High_confidence	Newborn-screening	SH3TC2	Charcot-Marie-Tooth disease type 4C	SZAdisease5065	Neurological disorders
High_confidence	Newborn-screening	SHANK3	Phelan-McDermid syndrome	SZAdisease20552	Other
High_confidence	Newborn-screening	SHH	Holoprosencephaly 3	SZAdisease12218	Miscellaneous
High_confidence	Newborn-screening	SI	Sucrase-isomaltase deficiency	SZAdisease24809	Organ health
High_confidence	Newborn-screening	SI	Sucrase-isomaltase deficiency	SZAdisease24809	Endocrine and Metabolic Disorders
High_confidence	Newborn-screening	SIL1	Marinesco-Sjögren syndrome	SZAdisease16006	Neurological disorders
High_confidence	Newborn-screening	SIL1	Marinesco-Sjögren syndrome	SZAdisease16006	Syndromic disease
High_confidence	Newborn-screening	SIX1	Branchiootorenal syndrome 1	SZAdisease3955	Syndromic disease
High_confidence	Newborn-screening	SIX3	Holoprosencephaly 2	SZAdisease12217	Miscellaneous
High_confidence	Newborn-screening	SKI	Shprintzen-Goldberg syndrome	SZAdisease23706	Organ health
High_confidence	Newborn-screening	SKI	Shprintzen-Goldberg syndrome	SZAdisease23706	Syndromic disease
High_confidence	Newborn-screening	SLC12A1	Bartter disease type 1	SZAdisease3163	Organ health
High_confidence	Newborn-screening	SLC12A1	Bartter disease type 1	SZAdisease3163	Syndromic disease
High_confidence	Newborn-screening	SLC12A3	Familial hypokalemia-hypomagnesemia	SZAdisease9917	Organ health
High_confidence	Newborn-screening	SLC12A3	Familial hypokalemia-hypomagnesemia	SZAdisease9917	Syndromic disease
High_confidence	Newborn-screening	SLC12A6	Agenesis of the corpus callosum with peripheral neuropathy	SZAdisease1026	Neurological disorders
High_confidence	Newborn-screening	SLC13A5	Developmental and epileptic encephalopathy, 25	SZAdisease7793	Neurological disorders
High_confidence	Newborn-screening	SLC13A5	Developmental and epileptic encephalopathy, 25	SZAdisease7793	Endocrine and Metabolic Disorders
High_confidence	Newborn-screening	SLC16A1	Metabolic myopathy due to lactate transporter defect	SZAdisease16499	Organ health
High_confidence	Newborn-screening	SLC16A1	Exercise-induced hyperinsulinism	SZAdisease9528	Endocrine and Metabolic Disorders
High_confidence	Newborn-screening	SLC16A1	Exercise-induced hyperinsulinism	SZAdisease9528	Organ health
High_confidence	Newborn-screening	SLC16A1	Ketoacidosis due to monocarboxylate transporter-1 deficiency	SZAdisease14523	Endocrine and Metabolic Disorders
High_confidence	Newborn-screening	SLC16A2	Allan-Herndon-Dudley syndrome	SZAdisease1179	Neurological disorders
High_confidence	Newborn-screening	SLC16A2	Allan-Herndon-Dudley syndrome	SZAdisease1179	Syndromic disease
High_confidence	Newborn-screening	SLC18A2	Parkinsonism-dystonia, infantile, 2	SZAdisease19968	Neurological disorders
High_confidence	Newborn-screening	SLC18A3	Congenital myasthenic syndrome 21	SZAdisease6740	Neurological disorders
High_confidence	Newborn-screening	SLC18A3	Congenital myasthenic syndrome 21	SZAdisease6740	Syndromic disease
High_confidence	Newborn-screening	SLC19A2	Megaloblastic anemia, thiamine-responsive, with diabetes mellitus and sensorineural deafness	SZAdisease16261	Endocrine and Metabolic Disorders
High_confidence	Newborn-screening	SLC19A2	Megaloblastic anemia, thiamine-responsive, with diabetes mellitus and sensorineural deafness	SZAdisease16261	Hematologic disorder
High_confidence	Newborn-screening	SLC19A3	Biotin-responsive basal ganglia disease	SZAdisease3587	Neurological disorders
High_confidence	Newborn-screening	SLC19A3	Biotin-responsive basal ganglia disease	SZAdisease3587	Endocrine and Metabolic Disorders
High_confidence	Newborn-screening	SLC22A5	Renal carnitine transport defect	SZAdisease22468	Endocrine and Metabolic Disorders
High_confidence	Newborn-screening	SLC25A1	D,L-2-hydroxyglutaric aciduria	SZAdisease7447	Neurological disorders
High_confidence	Newborn-screening	SLC25A1	D,L-2-hydroxyglutaric aciduria	SZAdisease7447	Endocrine and Metabolic Disorders
High_confidence	Newborn-screening	SLC25A1	Myasthenic syndrome, congenital, 23, presynaptic	SZAdisease17637	Neurological disorders
High_confidence	Newborn-screening	SLC25A1	Myasthenic syndrome, congenital, 23, presynaptic	SZAdisease17637	Syndromic disease
High_confidence	Newborn-screening	SLC25A13	Citrullinemia type II	SZAdisease5801	Endocrine and Metabolic Disorders
High_confidence	Newborn-screening	SLC25A13	Citrullinemia, type II, adult-onset	SZAdisease5803	Endocrine and Metabolic Disorders
High_confidence	Newborn-screening	SLC25A15	Hyperornithinemia-hyperammonemia-homocitrullinuria syndrome	SZAdisease12548	Syndromic disease
High_confidence	Newborn-screening	SLC25A20	Carnitine acylcarnitine translocase deficiency	SZAdisease4463	Endocrine and Metabolic Disorders
High_confidence	Newborn-screening	SLC25A38	Sideroblastic anemia 2	SZAdisease23739	Hematologic disorder
High_confidence	Newborn-screening	SLC25A4	Progressive external ophthalmoplegia with mitochondrial DNA deletions, autosomal dominant 2	SZAdisease21607	Miscellaneous
High_confidence	Newborn-screening	SLC26A2	Achondrogenesis, type IB	SZAdisease304	Endocrine and Metabolic Disorders
High_confidence	Newborn-screening	SLC26A2	Achondrogenesis, type IB	SZAdisease304	Organ health
High_confidence	Newborn-screening	SLC26A3	Congenital secretory diarrhea, chloride type	SZAdisease6838	Organ health
High_confidence	Newborn-screening	SLC26A4	Pendred syndrome	SZAdisease20271	Endocrine and Metabolic Disorders
High_confidence	Newborn-screening	SLC26A4	Pendred syndrome	SZAdisease20271	Syndromic disease
High_confidence	Newborn-screening	SLC27A4	Ichthyosis prematurity syndrome	SZAdisease12969	Organ health
High_confidence	Newborn-screening	SLC27A4	Ichthyosis prematurity syndrome	SZAdisease12969	Syndromic disease
High_confidence	Newborn-screening	SLC2A1	Childhood onset GLUT1 deficiency syndrome 2	SZAdisease5227	Neurological disorders
High_confidence	Newborn-screening	SLC2A1	Childhood onset GLUT1 deficiency syndrome 2	SZAdisease5227	Endocrine and Metabolic Disorders
High_confidence	Newborn-screening	SLC2A1	Dystonia 9	SZAdisease8679	Neurological disorders
High_confidence	Newborn-screening	SLC2A1	Dystonia 9	SZAdisease8679	Endocrine and Metabolic Disorders
High_confidence	Newborn-screening	SLC2A1	Hereditary cryohydrocytosis with reduced stomatin	SZAdisease11814	Miscellaneous
High_confidence	Newborn-screening	SLC2A1	Epilepsy, idiopathic generalized, susceptibility to, 12	SZAdisease9248	Neurological disorders
High_confidence	Newborn-screening	SLC2A10	Arterial tortuosity syndrome	SZAdisease1981	Organ health
High_confidence	Newborn-screening	SLC2A10	Arterial tortuosity syndrome	SZAdisease1981	Cardiovascular diseases
High_confidence	Newborn-screening	SLC34A2	PULMONARY ALVEOLAR MICROLITHIASIS	SZAdisease21937	Organ health
High_confidence	Newborn-screening	SLC34A3	Autosomal recessive hypophosphatemic bone disease	SZAdisease2793	Organ health
High_confidence	Newborn-screening	SLC35A2	SLC35A2-CDG	SZAdisease23912	Endocrine and Metabolic Disorders
High_confidence	Newborn-screening	SLC35D1	Schneckenbecken dysplasia	SZAdisease23155	Endocrine and Metabolic Disorders
High_confidence	Newborn-screening	SLC35D1	Schneckenbecken dysplasia	SZAdisease23155	Organ health
High_confidence	Newborn-screening	SLC37A4	Glucose-6-phosphate transport defect	SZAdisease11117	Miscellaneous
High_confidence	Newborn-screening	SLC37A4	Phosphate transport defect	SZAdisease20588	Endocrine and Metabolic Disorders
High_confidence	Newborn-screening	SLC39A4	Hereditary acrodermatitis enteropathica	SZAdisease11782	Endocrine and Metabolic Disorders
High_confidence	Newborn-screening	SLC39A8	SLC39A8-CDG	SZAdisease23913	Endocrine and Metabolic Disorders
High_confidence	Newborn-screening	SLC39A8	SLC39A8-CDG	SZAdisease23913	Neurological disorders
High_confidence	Newborn-screening	SLC3A1	Cystinuria	SZAdisease7425	Miscellaneous
High_confidence	Newborn-screening	SLC45A2	Oculocutaneous albinism type 4	SZAdisease19031	Organ health
High_confidence	Newborn-screening	SLC45A2	Oculocutaneous albinism type 4	SZAdisease19031	Endocrine and Metabolic Disorders
High_confidence	Newborn-screening	SLC46A1	Congenital defect of folate absorption	SZAdisease6522	Miscellaneous
High_confidence	Newborn-screening	SLC4A1	Hereditary spherocytosis type 4	SZAdisease12006	Hematologic disorder
High_confidence	Newborn-screening	SLC4A11	Corneal dystrophy, Fuchs endothelial, 4	SZAdisease7015	Organ health
High_confidence	Newborn-screening	SLC52A2	Brown-Vialetto-van Laere syndrome 2	SZAdisease4086	Neurological disorders
High_confidence	Newborn-screening	SLC52A3	Progressive bulbar palsy of childhood	SZAdisease21592	Neurological disorders
High_confidence	Newborn-screening	SLC52A3	Brown-Vialetto-van Laere syndrome 1	SZAdisease4085	Neurological disorders
High_confidence	Newborn-screening	SLC5A1	Congenital glucose-galactose malabsorption	SZAdisease6608	Endocrine and Metabolic Disorders
High_confidence	Newborn-screening	SLC5A1	Congenital glucose-galactose malabsorption	SZAdisease6608	Organ health
High_confidence	Newborn-screening	SLC5A2	Familial renal glucosuria	SZAdisease10025	Organ health
High_confidence	Newborn-screening	SLC5A2	Familial renal glucosuria	SZAdisease10025	Endocrine and Metabolic Disorders
High_confidence	Newborn-screening	SLC5A5	Familial thyroid dyshormonogenesis 1	SZAdisease10054	Endocrine and Metabolic Disorders
High_confidence	Newborn-screening	SLC5A7	Neuronopathy, distal hereditary motor, type 7A	SZAdisease18525	Neurological disorders
High_confidence	Newborn-screening	SLC5A7	Congenital myasthenic syndrome 20	SZAdisease6739	Neurological disorders
High_confidence	Newborn-screening	SLC5A7	Congenital myasthenic syndrome 20	SZAdisease6739	Syndromic disease
High_confidence	Newborn-screening	SLC6A5	Hyperekplexia 3	SZAdisease12467	Endocrine and Metabolic Disorders
High_confidence	Newborn-screening	SLC6A5	Hyperekplexia 3	SZAdisease12467	Neurological disorders
High_confidence	Newborn-screening	SLC6A8	Creatine transporter deficiency	SZAdisease7239	Endocrine and Metabolic Disorders
High_confidence	Newborn-screening	SLC6A8	Creatine transporter deficiency	SZAdisease7239	Neurological disorders
High_confidence	Newborn-screening	SLC7A7	Lysinuric protein intolerance	SZAdisease15595	Endocrine and Metabolic Disorders
High_confidence	Newborn-screening	SLC7A9	Cystinuria	SZAdisease7425	Miscellaneous
High_confidence	Newborn-screening	SLC9A6	Christianson syndrome	SZAdisease5399	Syndromic disease
High_confidence	Newborn-screening	SLCO2A1	Hypertrophic osteoarthropathy, primary, autosomal recessive, 2	SZAdisease12684	Syndromic disease
High_confidence	Newborn-screening	SLX4	Fanconi anemia complementation group P	SZAdisease10080	Miscellaneous
High_confidence	Newborn-screening	SMAD3	Aneurysm-osteoarthritis syndrome	SZAdisease1542	Cardiovascular diseases
High_confidence	Newborn-screening	SMAD4	Juvenile polyposis syndrome	SZAdisease14394	Neoplastic syndrome and Cancer
High_confidence	Newborn-screening	SMARCAL1	Schimke immuno-osseous dysplasia	SZAdisease23118	Organ health
High_confidence	Newborn-screening	SMARCAL1	Schimke immuno-osseous dysplasia	SZAdisease23118	Immune disorders
High_confidence	Newborn-screening	SMC1A	Congenital muscular hypertrophy-cerebral syndrome	SZAdisease6726	Organ health
High_confidence	Newborn-screening	SMC1A	Congenital muscular hypertrophy-cerebral syndrome	SZAdisease6726	Syndromic disease
High_confidence	Newborn-screening	SMN1	Spinal muscular atrophy, type IV	SZAdisease24296	Neurological disorders
High_confidence	Newborn-screening	SMN1	Spinal muscular atrophy, type II	SZAdisease24295	Neurological disorders
High_confidence	Newborn-screening	SMPD1	Niemann-Pick disease, type A	SZAdisease18617	Miscellaneous
High_confidence	Newborn-screening	SMPD1	Niemann-Pick disease, type B	SZAdisease18618	Miscellaneous
High_confidence	Newborn-screening	SMPX	Myopathy, distal, 7, adult-onset, X-linked	SZAdisease17831	Organ health
High_confidence	Newborn-screening	SMPX	Myopathy, distal, 7, adult-onset, X-linked	SZAdisease17831	Neurological disorders
High_confidence	Newborn-screening	SNAP25	Congenital myasthenic syndrome 18	SZAdisease6736	Neurological disorders
High_confidence	Newborn-screening	SNAP25	Congenital myasthenic syndrome 18	SZAdisease6736	Syndromic disease
High_confidence	Newborn-screening	SNTA1	Long QT syndrome 12	SZAdisease15328	Cardiovascular diseases
High_confidence	Newborn-screening	SNTA1	Long QT syndrome 12	SZAdisease15328	Syndromic disease
High_confidence	Newborn-screening	SOX10	Waardenburg syndrome type 2E	SZAdisease26843	Syndromic disease
High_confidence	Newborn-screening	SOX9	Camptomelic dysplasia	SZAdisease4230	Organ health
High_confidence	Newborn-screening	SOX9	Camptomelic dysplasia	SZAdisease4230	Endocrine and Metabolic Disorders
High_confidence	Newborn-screening	SP110	Hepatic veno-occlusive disease-immunodeficiency syndrome	SZAdisease11756	Miscellaneous
High_confidence	Newborn-screening	SPINK5	Netherton syndrome	SZAdisease18236	Miscellaneous
High_confidence	Newborn-screening	SPR	Dopa-responsive dystonia due to sepiapterin reductase deficiency	SZAdisease8432	Neurological disorders
High_confidence	Newborn-screening	SPR	Dopa-responsive dystonia due to sepiapterin reductase deficiency	SZAdisease8432	Endocrine and Metabolic Disorders
High_confidence	Newborn-screening	SPRED1	Legius syndrome	SZAdisease14868	Organ health
High_confidence	Newborn-screening	SPRED1	Legius syndrome	SZAdisease14868	Cardiovascular diseases
High_confidence	Newborn-screening	SPTA1	Elliptocytosis 2	SZAdisease8916	Hematologic disorder
High_confidence	Newborn-screening	SPTB	Hereditary spherocytosis type 2	SZAdisease12004	Hematologic disorder
High_confidence	Newborn-screening	SPTLC1	Hereditary sensory and autonomic neuropathy type 1	SZAdisease11928	Endocrine and Metabolic Disorders
High_confidence	Newborn-screening	SPTLC1	Hereditary sensory and autonomic neuropathy type 1	SZAdisease11928	Neurological disorders
High_confidence	Newborn-screening	SRCAP	Floating-Harbor syndrome	SZAdisease10380	Other
High_confidence	Newborn-screening	SRP54	Neutropenia, severe congenital, 8, autosomal dominant	SZAdisease18582	Hematologic disorder
High_confidence	Newborn-screening	SRP54	Neutropenia, severe congenital, 8, autosomal dominant	SZAdisease18582	Immune disorders
High_confidence	Newborn-screening	STAR	Congenital lipoid adrenal hyperplasia due to STAR deficency	SZAdisease6681	Endocrine and Metabolic Disorders
High_confidence	Newborn-screening	STAR	Congenital lipoid adrenal hyperplasia due to STAR deficency	SZAdisease6681	Organ health
High_confidence	Newborn-screening	STAT3	Hyper-IgE recurrent infection syndrome 1	SZAdisease12411	Immune disorders
High_confidence	Newborn-screening	STAT3	Hyper-IgE recurrent infection syndrome 1	SZAdisease12411	Hematologic disorder
High_confidence	Newborn-screening	STAT5B	Growth hormone insensitivity syndrome with immune dysregulation 2, autosomal dominant	SZAdisease11388	Endocrine and Metabolic Disorders
High_confidence	Newborn-screening	STAT5B	Growth hormone insensitivity syndrome with immune dysregulation 2, autosomal dominant	SZAdisease11388	Syndromic disease
High_confidence	Newborn-screening	STAT5B	Growth hormone insensitivity with immune dysregulation 1, autosomal recessive	SZAdisease11389	Miscellaneous
High_confidence	Newborn-screening	STK11	Peutz-Jeghers syndrome	SZAdisease20510	Neoplastic syndrome and Cancer
High_confidence	Newborn-screening	STRA6	Matthew-Wood syndrome	SZAdisease16076	Organ health
High_confidence	Newborn-screening	STRA6	Matthew-Wood syndrome	SZAdisease16076	Syndromic disease
High_confidence	Newborn-screening	STRC	Autosomal recessive nonsyndromic hearing loss 16	SZAdisease2848	Organ health
High_confidence	Newborn-screening	STRC	Autosomal recessive nonsyndromic hearing loss 16	SZAdisease2848	Neurological disorders
High_confidence	Newborn-screening	STS	X-linked ichthyosis with steryl-sulfatase deficiency	SZAdisease27077	Organ health
High_confidence	Newborn-screening	STS	X-linked ichthyosis with steryl-sulfatase deficiency	SZAdisease27077	Endocrine and Metabolic Disorders
High_confidence	Newborn-screening	STX11	Familial hemophagocytic lymphohistiocytosis 4	SZAdisease9884	Immune disorders
High_confidence	Newborn-screening	STX11	Familial hemophagocytic lymphohistiocytosis 4	SZAdisease9884	Syndromic disease
High_confidence	Newborn-screening	STXBP1	Developmental and epileptic encephalopathy, 4	SZAdisease7809	Neurological disorders
High_confidence	Newborn-screening	STXBP2	Familial hemophagocytic lymphohistiocytosis 5	SZAdisease9885	Immune disorders
High_confidence	Newborn-screening	STXBP2	Familial hemophagocytic lymphohistiocytosis 5	SZAdisease9885	Syndromic disease
High_confidence	Newborn-screening	SUCLA2	Mitochondrial DNA depletion syndrome, encephalomyopathic form with methylmalonic aciduria	SZAdisease17071	Miscellaneous
High_confidence	Newborn-screening	SUCLG1	Mitochondrial DNA depletion syndrome 9	SZAdisease17069	Endocrine and Metabolic Disorders
High_confidence	Newborn-screening	SUCLG1	Mitochondrial DNA depletion syndrome 9	SZAdisease17069	Mitochondrial Conditions & Inheritance
High_confidence	Newborn-screening	SUOX	Sulfite oxidase deficiency	SZAdisease24829	Organ health
High_confidence	Newborn-screening	SUOX	Sulfite oxidase deficiency	SZAdisease24829	Endocrine and Metabolic Disorders
High_confidence	Newborn-screening	SURF1	Cytochrome-c oxidase deficiency disease	SZAdisease7436	Endocrine and Metabolic Disorders
High_confidence	Newborn-screening	SURF1	Cytochrome-c oxidase deficiency disease	SZAdisease7436	Mitochondrial Conditions & Inheritance
High_confidence	Newborn-screening	TAT	Tyrosinemia type II	SZAdisease26174	Organ health
High_confidence	Newborn-screening	TAT	Tyrosinemia type II	SZAdisease26174	Endocrine and Metabolic Disorders
High_confidence	Newborn-screening	TAFAZZIN	3-Methylglutaconic aciduria type 2	SZAdisease77	Miscellaneous
High_confidence	Newborn-screening	TBC1D24	DOORS syndrome	SZAdisease8430	Syndromic disease
High_confidence	Newborn-screening	TBX1	DiGeorge syndrome	SZAdisease8092	Miscellaneous
High_confidence	Newborn-screening	TBX19	Congenital isolated adrenocorticotropic hormone deficiency	SZAdisease6668	Miscellaneous
High_confidence	Newborn-screening	TBX5	Holt-Oram syndrome	SZAdisease12237	Miscellaneous
High_confidence	Newborn-screening	TCAP	Autosomal recessive limb-girdle muscular dystrophy type 2G	SZAdisease2811	Organ health
High_confidence	Newborn-screening	TCAP	Autosomal recessive limb-girdle muscular dystrophy type 2G	SZAdisease2811	Neurological disorders
High_confidence	Newborn-screening	TCF3	Agammaglobulinemia 8, autosomal dominant	SZAdisease997	Immune disorders
High_confidence	Newborn-screening	TCF3	Agammaglobulinemia 8, autosomal dominant	SZAdisease997	Hematologic disorder
High_confidence	Newborn-screening	TCIRG1	Autosomal recessive osteopetrosis 1	SZAdisease2924	Organ health
High_confidence	Newborn-screening	TCN2	Transcobalamin II deficiency	SZAdisease25791	Miscellaneous
High_confidence	Newborn-screening	TCOF1	Treacher Collins syndrome 1	SZAdisease25857	Organ health
High_confidence	Newborn-screening	TCOF1	Treacher Collins syndrome 1	SZAdisease25857	Syndromic disease
High_confidence	Newborn-screening	TECTA	Autosomal dominant nonsyndromic hearing loss 12	SZAdisease2608	Organ health
High_confidence	Newborn-screening	TECTA	Autosomal dominant nonsyndromic hearing loss 12	SZAdisease2608	Neurological disorders
High_confidence	Newborn-screening	TERC	Dyskeratosis congenita, autosomal dominant 1	SZAdisease8593	Miscellaneous
High_confidence	Newborn-screening	TERT	Dyskeratosis congenita, autosomal dominant 1	SZAdisease8593	Miscellaneous
High_confidence	Newborn-screening	TFAP2A	Branchiooculofacial syndrome	SZAdisease3948	Other
High_confidence	Newborn-screening	TFAP2B	Char syndrome	SZAdisease5010	Cardiovascular diseases
High_confidence	Newborn-screening	TFAP2B	Char syndrome	SZAdisease5010	Syndromic disease
High_confidence	Newborn-screening	TFG	Hereditary motor and sensory neuropathy, Okinawa type	SZAdisease11874	Neurological disorders
High_confidence	Newborn-screening	TG	Autoimmune thyroid disease, susceptibility to, 3	SZAdisease2484	Other
High_confidence	Newborn-screening	TGFBR1	Loeys-Dietz syndrome 1	SZAdisease15310	Cardiovascular diseases
High_confidence	Newborn-screening	TGFBR2	Loeys-Dietz syndrome 2	SZAdisease15311	Cardiovascular diseases
High_confidence	Newborn-screening	TGM1	Autosomal recessive congenital ichthyosis 1	SZAdisease2742	Organ health
High_confidence	Newborn-screening	TGM5	Acral peeling skin syndrome	SZAdisease440	Organ health
High_confidence	Newborn-screening	THBD	Thrombomodulin-related bleeding disorder	SZAdisease25481	Hematologic disorder
High_confidence	Newborn-screening	THBD	Atypical hemolytic-uremic syndrome with thrombomodulin anomaly	SZAdisease2323	Miscellaneous
High_confidence	Newborn-screening	THRA	Congenital nongoitrous hypothryoidism 6	SZAdisease6780	Endocrine and Metabolic Disorders
High_confidence	Newborn-screening	THRB	Thyroid hormone resistance, generalized, autosomal recessive	SZAdisease25594	Endocrine and Metabolic Disorders
High_confidence	Newborn-screening	TIMM8A	Deafness dystonia syndrome	SZAdisease7493	Neurological disorders
High_confidence	Newborn-screening	TINF2	Dyskeratosis congenita, autosomal dominant 3	SZAdisease8595	Miscellaneous
High_confidence	Newborn-screening	TK2	Mitochondrial DNA depletion syndrome, myopathic form	SZAdisease17074	Endocrine and Metabolic Disorders
High_confidence	Newborn-screening	TK2	Mitochondrial DNA depletion syndrome, myopathic form	SZAdisease17074	Mitochondrial Conditions & Inheritance
High_confidence	Newborn-screening	TMC1	Autosomal dominant nonsyndromic hearing loss 36	SZAdisease2627	Organ health
High_confidence	Newborn-screening	TMC1	Autosomal dominant nonsyndromic hearing loss 36	SZAdisease2627	Neurological disorders
High_confidence	Newborn-screening	TMC1	Autosomal recessive nonsyndromic hearing loss 7	SZAdisease2897	Organ health
High_confidence	Newborn-screening	TMC1	Autosomal recessive nonsyndromic hearing loss 7	SZAdisease2897	Neurological disorders
High_confidence	Newborn-screening	TMEM43	Arrhythmogenic right ventricular dysplasia 5	SZAdisease1961	Cardiovascular diseases
High_confidence	Newborn-screening	TMEM67	Joubert syndrome 6	SZAdisease14335	Syndromic disease
High_confidence	Newborn-screening	TMEM67	Meckel syndrome, type 3	SZAdisease16152	Syndromic disease
High_confidence	Newborn-screening	TMEM67	Meckel syndrome, type 3	SZAdisease16152	Organ health
High_confidence	Newborn-screening	TMIE	Autosomal recessive nonsyndromic hearing loss 6	SZAdisease2889	Organ health
High_confidence	Newborn-screening	TMIE	Autosomal recessive nonsyndromic hearing loss 6	SZAdisease2889	Neurological disorders
High_confidence	Newborn-screening	TMPRSS3	Autosomal recessive nonsyndromic hearing loss 8	SZAdisease2904	Organ health
High_confidence	Newborn-screening	TMPRSS3	Autosomal recessive nonsyndromic hearing loss 8	SZAdisease2904	Neurological disorders
High_confidence	Newborn-screening	TNFRSF11A	Familial expansile osteolysis	SZAdisease9867	Organ health
High_confidence	Newborn-screening	TNFRSF11A	Paget disease of bone 2, early-onset	SZAdisease19647	Organ health
High_confidence	Newborn-screening	TNFRSF11A	Autosomal recessive osteopetrosis 7	SZAdisease2929	Organ health
High_confidence	Newborn-screening	TNFRSF11A	Autosomal recessive osteopetrosis 7	SZAdisease2929	Immune disorders
High_confidence	Newborn-screening	TNFRSF11B	Hyperphosphatasemia with bone disease	SZAdisease12571	Neoplastic syndrome and Cancer
High_confidence	Newborn-screening	TNFSF11	Autosomal recessive osteopetrosis 2	SZAdisease2925	Organ health
High_confidence	Newborn-screening	TNNC1	Dilated cardiomyopathy 1Z	SZAdisease8147	Cardiovascular diseases
High_confidence	Newborn-screening	TNNI2	Distal arthrogryposis type 2B1	SZAdisease8320	Organ health
High_confidence	Newborn-screening	TNNI3	Dilated cardiomyopathy 2A	SZAdisease8148	Cardiovascular diseases
High_confidence	Newborn-screening	TNNI3	Dilated cardiomyopathy 2A	SZAdisease8148	Organ health
High_confidence	Newborn-screening	TNNI3	Hypertrophic cardiomyopathy 7	SZAdisease12672	Cardiovascular diseases
High_confidence	Newborn-screening	TNNT1	Nemaline myopathy 5	SZAdisease18049	Organ health
High_confidence	Newborn-screening	TNNT2	Dilated cardiomyopathy 1D	SZAdisease8117	Cardiovascular diseases
High_confidence	Newborn-screening	TNNT2	Cardiomyopathy, familial restrictive, 3	SZAdisease4428	Cardiovascular diseases
High_confidence	Newborn-screening	TNNT2	Cardiomyopathy, familial restrictive, 3	SZAdisease4428	Organ health
High_confidence	Newborn-screening	TNNT3	Arthrogryposis, distal, type 2B2	SZAdisease2026	Organ health
High_confidence	Newborn-screening	TP53	Li-Fraumeni syndrome	SZAdisease15083	Miscellaneous
High_confidence	Newborn-screening	TPM1	Hypertrophic cardiomyopathy 3	SZAdisease12669	Cardiovascular diseases
High_confidence	Newborn-screening	TPM2	Nemaline myopathy 4	SZAdisease18047	Neurological disorders
High_confidence	Newborn-screening	TPM2	Nemaline myopathy 4	SZAdisease18047	Organ health
High_confidence	Newborn-screening	TPM2	Arthrogryposis, distal, type 1A	SZAdisease2023	Organ health
High_confidence	Newborn-screening	TPM3	Nemaline myopathy 1	SZAdisease18042	Neurological disorders
High_confidence	Newborn-screening	TPM3	Nemaline myopathy 1	SZAdisease18042	Organ health
High_confidence	Newborn-screening	TPM3	Congenital myopathy with fiber type disproportion	SZAdisease6762	Neurological disorders
High_confidence	Newborn-screening	TPM3	Congenital myopathy with fiber type disproportion	SZAdisease6762	Organ health
High_confidence	Newborn-screening	TPO	Deficiency of iodide peroxidase	SZAdisease7601	Endocrine and Metabolic Disorders
High_confidence	Newborn-screening	TPP1	Neuronal ceroid lipofuscinosis 2	SZAdisease18497	Endocrine and Metabolic Disorders
High_confidence	Newborn-screening	TPP1	Neuronal ceroid lipofuscinosis 2	SZAdisease18497	Neurological disorders
High_confidence	Newborn-screening	TRAPPC2	Spondyloepiphyseal dysplasia tarda, X-linked	SZAdisease24487	Organ health
High_confidence	Newborn-screening	TREX1	Aicardi-Goutieres syndrome 1	SZAdisease1058	Miscellaneous
High_confidence	Newborn-screening	TRIM32	Sarcotubular myopathy	SZAdisease23087	Organ health
High_confidence	Newborn-screening	TRIM37	Mulibrey nanism syndrome	SZAdisease17390	Miscellaneous
High_confidence	Newborn-screening	TRIOBP	Autosomal recessive nonsyndromic hearing loss 28	SZAdisease2863	Organ health
High_confidence	Newborn-screening	TRIOBP	Autosomal recessive nonsyndromic hearing loss 28	SZAdisease2863	Neurological disorders
High_confidence	Newborn-screening	TRMU	Acute infantile liver failure due to synthesis defect of mtDNA-encoded proteins	SZAdisease605	Miscellaneous
High_confidence	Newborn-screening	TRPM4	Progressive familial heart block type IB	SZAdisease21619	Cardiovascular diseases
High_confidence	Newborn-screening	TSC1	Tuberous sclerosis 1	SZAdisease26046	Neoplastic syndrome and Cancer
High_confidence	Newborn-screening	TSC1	Lymphangiomyomatosis	SZAdisease15519	Neoplastic syndrome and Cancer
High_confidence	Newborn-screening	TSC1	Isolated focal cortical dysplasia type II	SZAdisease14176	Neurological disorders
High_confidence	Newborn-screening	TSC2	Tuberous sclerosis 2	SZAdisease26056	Neoplastic syndrome and Cancer
High_confidence	Newborn-screening	TSC2	Lymphangiomyomatosis	SZAdisease15519	Neoplastic syndrome and Cancer
High_confidence	Newborn-screening	TSC2	Isolated focal cortical dysplasia type II	SZAdisease14176	Neurological disorders
High_confidence	Newborn-screening	TSEN54	Pontocerebellar hypoplasia type 4	SZAdisease21069	Neurological disorders
High_confidence	Newborn-screening	TSHB	Secondary hypothyroidism	SZAdisease23316	Endocrine and Metabolic Disorders
High_confidence	Newborn-screening	TSHR	Hypothyroidism due to TSH receptor mutations	SZAdisease12897	Endocrine and Metabolic Disorders
High_confidence	Newborn-screening	TSR2	Diamond-Blackfan anemia 14 with mandibulofacial dysostosis	SZAdisease7974	Hematologic disorder
High_confidence	Newborn-screening	SKIC3	Trichohepatoenteric syndrome 1	SZAdisease25900	Miscellaneous
High_confidence	Newborn-screening	TTC7A	Gastrointestinal defects and immunodeficiency syndrome 1	SZAdisease10768	Syndromic disease
High_confidence	Newborn-screening	TTN	Myopathy, myofibrillar, 9, with early respiratory failure	SZAdisease17843	Organ health
High_confidence	Newborn-screening	TTN	Myopathy, myofibrillar, 9, with early respiratory failure	SZAdisease17843	Neurological disorders
High_confidence	Newborn-screening	TTN	Dilated cardiomyopathy 1G	SZAdisease8122	Cardiovascular diseases
High_confidence	Newborn-screening	TTPA	Familial isolated deficiency of vitamin E	SZAdisease9948	Endocrine and Metabolic Disorders
High_confidence	Newborn-screening	TTPA	Familial isolated deficiency of vitamin E	SZAdisease9948	Neurological disorders
High_confidence	Newborn-screening	TWIST1	Saethre-Chotzen syndrome	SZAdisease23019	Organ health
High_confidence	Newborn-screening	TWIST1	Saethre-Chotzen syndrome	SZAdisease23019	Syndromic disease
High_confidence	Newborn-screening	TYMP	Mitochondrial DNA depletion syndrome 1	SZAdisease17050	Endocrine and Metabolic Disorders
High_confidence	Newborn-screening	TYMP	Mitochondrial DNA depletion syndrome 1	SZAdisease17050	Mitochondrial Conditions & Inheritance
High_confidence	Newborn-screening	TYR	Tyrosinase-negative oculocutaneous albinism	SZAdisease26168	Organ health
High_confidence	Newborn-screening	TYR	Tyrosinase-negative oculocutaneous albinism	SZAdisease26168	Endocrine and Metabolic Disorders
High_confidence	Newborn-screening	UBE2T	Fanconi anemia complementation group T	SZAdisease10083	Miscellaneous
High_confidence	Newborn-screening	UBR1	Johanson-Blizzard syndrome	SZAdisease14291	Organ health
High_confidence	Newborn-screening	UBR1	Johanson-Blizzard syndrome	SZAdisease14291	Neurological disorders
High_confidence	Newborn-screening	UGT1A1	Crigler-Najjar syndrome type 1	SZAdisease7253	Endocrine and Metabolic Disorders
High_confidence	Newborn-screening	UGT1A1	Crigler-Najjar syndrome type 1	SZAdisease7253	Syndromic disease
High_confidence	Newborn-screening	UMOD	Familial juvenile hyperuricemic nephropathy type 1	SZAdisease9957	Organ health
High_confidence	Newborn-screening	UMOD	Familial juvenile hyperuricemic nephropathy type 1	SZAdisease9957	Endocrine and Metabolic Disorders
High_confidence	Newborn-screening	UNC13D	Familial hemophagocytic lymphohistiocytosis 3	SZAdisease9883	Immune disorders
High_confidence	Newborn-screening	UNC13D	Familial hemophagocytic lymphohistiocytosis 3	SZAdisease9883	Syndromic disease
High_confidence	Newborn-screening	UROD	Familial porphyria cutanea tarda	SZAdisease10007	Organ health
High_confidence	Newborn-screening	UROD	Familial porphyria cutanea tarda	SZAdisease10007	Endocrine and Metabolic Disorders
High_confidence	Newborn-screening	UROS	Cutaneous porphyria	SZAdisease7342	Miscellaneous
High_confidence	Newborn-screening	USH1C	Usher syndrome type 1	SZAdisease26392	Syndromic disease
High_confidence	Newborn-screening	USH1G	Usher syndrome type 1G	SZAdisease26398	Syndromic disease
High_confidence	Newborn-screening	USH2A	Usher syndrome type 2A	SZAdisease26403	Syndromic disease
High_confidence	Newborn-screening	VAMP1	Spastic ataxia 1	SZAdisease24052	Neurological disorders
High_confidence	Newborn-screening	VAMP1	Myasthenic syndrome, congenital, 25, presynaptic	SZAdisease17639	Neurological disorders
High_confidence	Newborn-screening	VAMP1	Myasthenic syndrome, congenital, 25, presynaptic	SZAdisease17639	Syndromic disease
High_confidence	Newborn-screening	VCAN	Wagner syndrome	SZAdisease26856	Syndromic disease
High_confidence	Newborn-screening	VCL	Primary dilated cardiomyopathy	SZAdisease21440	Cardiovascular diseases
High_confidence	Newborn-screening	VCL	Primary dilated cardiomyopathy	SZAdisease21440	Organ health
High_confidence	Newborn-screening	VCP	Inclusion body myopathy with Paget disease of bone and frontotemporal dementia	SZAdisease13353	Miscellaneous
High_confidence	Newborn-screening	VDR	Vitamin D-dependent rickets type II with alopecia	SZAdisease26739	Other
High_confidence	Newborn-screening	VHL	Von Hippel-Lindau syndrome	SZAdisease26772	Neoplastic syndrome and Cancer
High_confidence	Newborn-screening	VIPAS39	Arthrogryposis, renal dysfunction, and cholestasis 2	SZAdisease2034	Endocrine and Metabolic Disorders
High_confidence	Newborn-screening	VIPAS39	Arthrogryposis, renal dysfunction, and cholestasis 2	SZAdisease2034	Syndromic disease
High_confidence	Newborn-screening	VLDLR	Cerebellar ataxia, intellectual disability, and dysequilibrium syndrome 1	SZAdisease4801	Neurological disorders
High_confidence	Newborn-screening	VLDLR	Cerebellar ataxia, intellectual disability, and dysequilibrium syndrome 1	SZAdisease4801	Syndromic disease
High_confidence	Newborn-screening	VPS13A	Chorea-acanthocytosis	SZAdisease5360	Organ health
High_confidence	Newborn-screening	VPS13A	Chorea-acanthocytosis	SZAdisease5360	Neurological disorders
High_confidence	Newborn-screening	VPS13B	Cohen syndrome	SZAdisease6017	Miscellaneous
High_confidence	Newborn-screening	VPS33B	Arthrogryposis, renal dysfunction, and cholestasis 1	SZAdisease2033	Endocrine and Metabolic Disorders
High_confidence	Newborn-screening	VPS33B	Arthrogryposis, renal dysfunction, and cholestasis 1	SZAdisease2033	Syndromic disease
High_confidence	Newborn-screening	VPS45	Congenital neutropenia-myelofibrosis-nephromegaly syndrome	SZAdisease6777	Hematologic disorder
High_confidence	Newborn-screening	VPS45	Congenital neutropenia-myelofibrosis-nephromegaly syndrome	SZAdisease6777	Immune disorders
High_confidence	Newborn-screening	VWF	von Willebrand disease type 1	SZAdisease26777	Hematologic disorder
High_confidence	Newborn-screening	WAS	X-linked severe congenital neutropenia	SZAdisease27158	Hematologic disorder
High_confidence	Newborn-screening	WAS	X-linked severe congenital neutropenia	SZAdisease27158	Immune disorders
High_confidence	Newborn-screening	WAS	Wiskott-Aldrich syndrome	SZAdisease26971	Miscellaneous
High_confidence	Newborn-screening	WAS	Thrombocytopenia 1	SZAdisease25458	Hematologic disorder
High_confidence	Newborn-screening	WDR62	Microcephaly 2, primary, autosomal recessive, with or without cortical malformations	SZAdisease16655	Neurological disorders
High_confidence	Newborn-screening	WFS1	Wolfram-like syndrome	SZAdisease26988	Endocrine and Metabolic Disorders
High_confidence	Newborn-screening	WNT10A	Odonto-onycho-dermal dysplasia	SZAdisease19071	Organ health
High_confidence	Newborn-screening	WNT10A	Odonto-onycho-dermal dysplasia	SZAdisease19071	Syndromic disease
High_confidence	Newborn-screening	WRN	Werner syndrome	SZAdisease26913	Syndromic disease
High_confidence	Newborn-screening	WT1	Drash syndrome	SZAdisease8466	Miscellaneous
High_confidence	Newborn-screening	WT1	Frasier syndrome	SZAdisease10509	Miscellaneous
High_confidence	Newborn-screening	WT1	Wilms tumor 1	SZAdisease26957	Neoplastic syndrome and Cancer
High_confidence	Newborn-screening	XIAP	X-linked lymphoproliferative disease due to SH2D1A deficiency	SZAdisease27127	Immune disorders
High_confidence	Newborn-screening	XIAP	X-linked lymphoproliferative disease due to SH2D1A deficiency	SZAdisease27127	Syndromic disease
High_confidence	Newborn-screening	XPA	Xeroderma pigmentosum group A	SZAdisease27180	Organ health
High_confidence	Newborn-screening	XPA	Xeroderma pigmentosum group A	SZAdisease27180	Endocrine and Metabolic Disorders
High_confidence	Newborn-screening	XPC	Xeroderma pigmentosum, group C	SZAdisease27185	Organ health
High_confidence	Newborn-screening	XPC	Xeroderma pigmentosum, group C	SZAdisease27185	Endocrine and Metabolic Disorders
High_confidence	Newborn-screening	ZAP70	Combined immunodeficiency due to ZAP70 deficiency	SZAdisease6208	Immune disorders
High_confidence	Newborn-screening	ZEB2	Mowat-Wilson syndrome	SZAdisease17293	Neurological disorders
High_confidence	Newborn-screening	ZEB2	Mowat-Wilson syndrome	SZAdisease17293	Syndromic disease
High_confidence	Newborn-screening	ZIC2	Holoprosencephaly 5	SZAdisease12220	Miscellaneous
High_confidence	Newborn-screening	ZIC3	Heterotaxy, visceral, 1, X-linked	SZAdisease12065	Cardiovascular diseases
High_confidence	Newborn-screening	ZIC3	Heterotaxy, visceral, 1, X-linked	SZAdisease12065	Syndromic disease
High_confidence	Newborn-screening	ZMPSTE24	Lethal tight skin contracture syndrome	SZAdisease14971	Syndromic disease
High_confidence	Newborn-screening	ZNF469	Brittle cornea syndrome 1	SZAdisease4058	Organ health
High_confidence	Newborn-screening	ZNF469	Brittle cornea syndrome 1	SZAdisease4058	Syndromic disease
High_confidence	Newborn-screening	ALB	Analbuminemia	SZAdisease1481	Endocrine and Metabolic Disorders
High_confidence	Newborn-screening	ALDOB	Hereditary fructosuria	SZAdisease11836	Endocrine and Metabolic Disorders
High_confidence	Newborn-screening	ARG1	Arginase deficiency	SZAdisease1927	Endocrine and Metabolic Disorders
High_confidence	Newborn-screening	CFTR	Hereditary pancreatitis	SZAdisease11901	Organ health
High_confidence	Newborn-screening	GPR143	Ocular albinism, type I	SZAdisease18990	Organ health
High_confidence	Newborn-screening	HSD17B3	Testosterone 17-beta-dehydrogenase deficiency	SZAdisease25353	Endocrine and Metabolic Disorders
High_confidence	Newborn-screening	ELP1	Familial dysautonomia	SZAdisease9851	Neurological disorders
High_confidence	Newborn-screening	MLYCD	Deficiency of malonyl-CoA decarboxylase	SZAdisease7603	Endocrine and Metabolic Disorders
High_confidence	Newborn-screening	PLA2G6	Infantile neuroaxonal dystrophy	SZAdisease13418	Neurological disorders
High_confidence	Newborn-screening	PSPH	Deficiency of phosphoserine phosphatase	SZAdisease7608	Endocrine and Metabolic Disorders
High_confidence	Newborn-screening	SLC17A5	Sialic acid storage disease, severe infantile type	SZAdisease23713	Endocrine and Metabolic Disorders
High_confidence	Newborn-screening	TH	Autosomal recessive DOPA responsive dystonia	SZAdisease2773	Neurological disorders
High_confidence	Newborn-screening	TTR	Amyloidogenic transthyretin amyloidosis	SZAdisease1402	Miscellaneous
High_confidence	Carrier-screening	HBB	beta Thalassemia	SZAdisease3483	Carrier
High_confidence	Carrier-screening	XPC	Xeroderma pigmentosum, group C	SZAdisease27185	Carrier
High_confidence	Carrier-screening	TYR	Tyrosinase-negative oculocutaneous albinism	SZAdisease26168	Carrier
High_confidence	Carrier-screening	TYR	Oculocutaneous albinism type 1B	SZAdisease19029	Carrier
High_confidence	Carrier-screening	CYP21A2	Classic congenital adrenal hyperplasia due to 21-hydroxylase deficiency	SZAdisease5809	Carrier
High_confidence	Carrier-screening	PAH	Phenylketonuria	SZAdisease20561	Carrier
High_confidence	Carrier-screening	CFTR	Cystic fibrosis	SZAdisease7406	Carrier
High_confidence	Carrier-screening	TNXB	Ehlers-Danlos syndrome due to tenascin-X deficiency	SZAdisease8863	Carrier
High_confidence	Carrier-screening	HEXA	Tay-Sachs disease	SZAdisease25226	Carrier
High_confidence	Carrier-screening	GJB2	Autosomal recessive nonsyndromic hearing loss 1A	SZAdisease2852	Carrier
High_confidence	Carrier-screening	GJB2	Autosomal dominant nonsyndromic hearing loss 3A	SZAdisease2628	Carrier
High_confidence	Carrier-screening	DHCR7	Smith-Lemli-Opitz syndrome	SZAdisease23973	Carrier
High_confidence	Carrier-screening	ATP7B	Wilson disease	SZAdisease27270	Carrier
High_confidence	Carrier-screening	ASPA	Spongy degeneration of central nervous system	SZAdisease24521	Carrier
High_confidence	Carrier-screening	ACADM	Medium-chain acyl-coenzyme A dehydrogenase deficiency	SZAdisease16214	Carrier
High_confidence	Carrier-screening	NPHS1	Finnish congenital nephrotic syndrome	SZAdisease10348	Carrier
High_confidence	Carrier-screening	PMM2	PMM2-CDG	SZAdisease20864	Carrier
High_confidence	Carrier-screening	FKTN	Dilated cardiomyopathy 1X	SZAdisease8145	Carrier
High_confidence	Carrier-screening	FKTN	Muscular dystrophy-dystroglycanopathy (congenital with brain and eye anomalies), type A, 4	SZAdisease17579	Carrier
High_confidence	Carrier-screening	SLC26A4	Autosomal recessive nonsyndromic hearing loss 4	SZAdisease2875	Carrier
High_confidence	Carrier-screening	SLC26A5	Pendred syndrome	SZAdisease20271	Carrier
High_confidence	Carrier-screening	ERCC2	Cerebrooculofacioskeletal syndrome 2	SZAdisease4918	Carrier
High_confidence	Carrier-screening	ERCC2	Trichothiodystrophy 1, photosensitive	SZAdisease25915	Carrier
High_confidence	Carrier-screening	DYNC2H1	Asphyxiating thoracic dystrophy 3	SZAdisease2087	Carrier
High_confidence	Carrier-screening	CEP290	Joubert syndrome 5	SZAdisease14334	Carrier
High_confidence	Carrier-screening	CEP290	Leber congenital amaurosis 10	SZAdisease14821	Carrier
High_confidence	Carrier-screening	GBE1	Glycogen storage disease, type IV	SZAdisease11200	Carrier
High_confidence	Carrier-screening	GBE1	Adult polyglucosan body disease	SZAdisease946	Carrier
High_confidence	Carrier-screening	GAA	Glycogen storage disease, type II	SZAdisease11199	Carrier
High_confidence	Carrier-screening	CHRNE	Congenital myasthenic syndrome 4A	SZAdisease6746	Carrier
High_confidence	Carrier-screening	CHRNE	Congenital myasthenic syndrome 4B	SZAdisease6747	Carrier
High_confidence	Carrier-screening	G6PC1	Glycogen storage disease due to glucose-6-phosphatase deficiency type IA	SZAdisease11160	Carrier
High_confidence	Carrier-screening	Oca.02	Tyrosinase-positive oculocutaneous albinism	SZAdisease26169	Carrier
High_confidence	Carrier-screening	COL7A1	Recessive dystrophic epidermolysis bullosa	SZAdisease22364	Carrier
High_confidence	Carrier-screening	ABCC8	Diabetes mellitus, permanent neonatal 3	SZAdisease7944	Carrier
High_confidence	Carrier-screening	ALDOB	Hereditary fructosuria	SZAdisease11836	Carrier
High_confidence	Carrier-screening	FANCC	Fanconi anemia complementation group C	SZAdisease10069	Carrier
High_confidence	Carrier-screening	GRIP1	Fraser syndrome 3	SZAdisease10507	Carrier
High_confidence	Carrier-screening	BCKDHB	Maple syrup urine disease	SZAdisease15958	Carrier
High_confidence	Carrier-screening	ANO10	Autosomal recessive spinocerebellar ataxia 10	SZAdisease2964	Carrier
High_confidence	Carrier-screening	NAGA	Alpha-N-acetylgalactosaminidase deficiency type 1	SZAdisease1251	Carrier
High_confidence	Carrier-screening	NAGA	Alpha-N-acetylgalactosaminidase deficiency type 2	SZAdisease1252	Carrier
High_confidence	Carrier-screening	SMPD1	Niemann-Pick disease, type A	SZAdisease18617	Carrier
High_confidence	Carrier-screening	SMPD1	Niemann-Pick disease, type B	SZAdisease18618	Carrier
High_confidence	Carrier-screening	USH2A	Usher syndrome type 2A	SZAdisease26403	Carrier
High_confidence	Carrier-screening	MMUT	Methylmalonic aciduria due to methylmalonyl-CoA mutase deficiency	SZAdisease16603	Carrier
High_confidence	Carrier-screening	CPT2	Carnitine palmitoyl transferase II deficiency, severe infantile form	SZAdisease4468	Carrier
High_confidence	Carrier-screening	CPT2	Carnitine palmitoyl transferase II deficiency, neonatal form	SZAdisease4467	Carrier
High_confidence	Carrier-screening	AHI1	Joubert syndrome 3	SZAdisease14322	Carrier
High_confidence	Carrier-screening	DHDDS	Retinitis pigmentosa 59	SZAdisease22713	Carrier
High_confidence	Carrier-screening	SLC19A3	Biotin-responsive basal ganglia disease	SZAdisease3587	Carrier
High_confidence	Carrier-screening	GALT	Deficiency of UDPglucose-hexose-1-phosphate uridylyltransferase	SZAdisease7615	Carrier
High_confidence	Carrier-screening	CYP11A1	Congenital adrenal insuffiency with 46, XY sex reversal OR 46,XY disorder of sex development-adrenal insufficiency due to CYP11A1 deficiency	SZAdisease6427	Carrier
High_confidence	Carrier-screening	TF	Atransferrinemia	SZAdisease27271	Carrier
High_confidence	Carrier-screening	MMACHC	Cobalamin C disease	SZAdisease5958	Carrier
High_confidence	Carrier-screening	ABCA3	Interstitial lung disease due to ABCA3 deficiency	SZAdisease13936	Carrier
High_confidence	Carrier-screening	GBA1	Gaucher disease type I	SZAdisease10787	Carrier
High_confidence	Carrier-screening	GBA1	Gaucher disease type II	SZAdisease10788	Carrier
High_confidence	Carrier-screening	MCOLN1	Mucolipidosis type IV	SZAdisease17353	Carrier
High_confidence	Carrier-screening	GNPTAB	Mucolipidosis type II	SZAdisease17351	Carrier
High_confidence	Carrier-screening	GNPTAB	Pseudo-Hurler polydystrophy	SZAdisease21804	Carrier
High_confidence	Carrier-screening	AGA	Aspartylglucosaminuria	SZAdisease2075	Carrier
High_confidence	Carrier-screening	PCDH15	Autosomal recessive nonsyndromic hearing loss 23	SZAdisease2858	Carrier
High_confidence	Carrier-screening	PCDH15	Usher syndrome type 1F	SZAdisease26397	Carrier
High_confidence	Carrier-screening	FAH	Tyrosinemia type I	SZAdisease26173	Carrier
High_confidence	Carrier-screening	AIRE	Polyglandular autoimmune syndrome, type 1	SZAdisease20966	Carrier
High_confidence	Carrier-screening	BBS2	Bardet-Biedl syndrome 2	SZAdisease3124	Carrier
High_confidence	Carrier-screening	BBS2	Retinitis pigmentosa 74	SZAdisease22733	Carrier
High_confidence	Carrier-screening	CYP27A1	Cholestanol storage disease	SZAdisease5280	Carrier
High_confidence	Carrier-screening	CCDC88C	Hydrocephalus, nonsyndromic, autosomal recessive 1	SZAdisease12382	Carrier
High_confidence	Carrier-screening	FMO3	Trimethylaminuria	SZAdisease25950	Carrier
High_confidence	Carrier-screening	TMEM216	Joubert syndrome 2	SZAdisease14311	Carrier
High_confidence	Carrier-screening	TMEM216	Meckel syndrome, type 2	SZAdisease16151	Carrier
High_confidence	Carrier-screening	CNGB3	Achromatopsia 3	SZAdisease311	Carrier
High_confidence	Carrier-screening	MCPH1	Primary microcephaly 1, recessive	SZAdisease27272	Carrier
High_confidence	Carrier-screening	SLC37A4	Glucose-6-phosphate transport defect	SZAdisease11117	Carrier
High_confidence	Carrier-screening	SLC37A4	Phosphate transport defect	SZAdisease20588	Carrier
High_confidence	Carrier-screening	PRF1	Familial hemophagocytic lymphohistiocytosis 2	SZAdisease9882	Carrier
High_confidence	Carrier-screening	SCO2	Cardioencephalomyopathy, fatal infantile, due to cytochrome c oxidase deficiency 1	SZAdisease4392	Carrier
High_confidence	Carrier-screening	AGXT	Primary hyperoxaluria, type I	SZAdisease21461	Carrier
High_confidence	Carrier-screening	ACADVL	Very long chain acyl-CoA dehydrogenase deficiency	SZAdisease26660	Carrier
High_confidence	Carrier-screening	ASL	Argininosuccinate lyase deficiency	SZAdisease1929	Carrier
High_confidence	Carrier-screening	EVC2	Ellis-van Creveld syndrome	SZAdisease8919	Carrier
High_confidence	Carrier-screening	ARSA	Metachromatic leukodystrophy	SZAdisease16507	Carrier
High_confidence	Carrier-screening	MVK	Hyperimmunoglobulin D with periodic fever	SZAdisease12487	Carrier
High_confidence	Carrier-screening	MVK	Mevalonic aciduria	SZAdisease16614	Carrier
High_confidence	Carrier-screening	PKHD1	Polycystic kidney disease 4	SZAdisease20913	Carrier
High_confidence	Carrier-screening	BTD	Biotinidase deficiency	SZAdisease3588	Carrier
High_confidence	Carrier-screening	ALPL	Adult hypophosphatasia	SZAdisease915	Carrier
High_confidence	Carrier-screening	ALPL	Childhood hypophosphatasia	SZAdisease5201	Carrier
High_confidence	Carrier-screening	BBS1	Bardet-Biedl syndrome 1	SZAdisease3107	Carrier
High_confidence	Carrier-screening	CLCN1	Congenital myotonia, autosomal recessive form	SZAdisease6769	Carrier
High_confidence	Carrier-screening	CYP27B1	Vitamin D-dependent rickets, type 1A	SZAdisease26741	Carrier
High_confidence	Carrier-screening	POLG	Progressive sclerosing poliodystrophy	SZAdisease21649	Carrier
High_confidence	Carrier-screening	POLG	Mitochondrial DNA depletion syndrome 4b	SZAdisease17066	Carrier
High_confidence	Carrier-screening	MCCC2	3-methylcrotonyl-CoA carboxylase 2 deficiency	SZAdisease74	Carrier
High_confidence	Carrier-screening	MLC1	Megalencephalic leukoencephalopathy with subcortical cysts 1	SZAdisease16244	Carrier
High_confidence	Carrier-screening	ACAT1	Deficiency of acetyl-CoA acetyltransferase	SZAdisease7581	Carrier
High_confidence	Carrier-screening	CC2D2A	Joubert syndrome 9	SZAdisease14338	Carrier
High_confidence	Carrier-screening	CC2D2A	Meckel syndrome, type 6	SZAdisease16155	Carrier
High_confidence	Carrier-screening	SLC26A2	Multiple epiphyseal dysplasia type 4	SZAdisease17466	Carrier
High_confidence	Carrier-screening	SLC26A2	Achondrogenesis, type IB	SZAdisease304	Carrier
High_confidence	Carrier-screening	CBS	Classic homocystinuria	SZAdisease5817	Carrier
High_confidence	Carrier-screening	LRP2	Donnai-Barrow syndrome	SZAdisease8428	Carrier
High_confidence	Carrier-screening	IDUA	Hurler syndrome	SZAdisease12341	Carrier
High_confidence	Carrier-screening	IDUA	Mucopolysaccharidosis, MPS-I-H/S	SZAdisease17366	Carrier
High_confidence	Carrier-screening	FKRP	Muscular dystrophy-dystroglycanopathy (congenital with brain and eye anomalies), type A5	SZAdisease17587	Carrier
High_confidence	Carrier-screening	FKRP	Muscular dystrophy-dystroglycanopathy type B5	SZAdisease17599	Carrier
High_confidence	Carrier-screening	RNASEH2B	Aicardi-Goutieres syndrome 2	SZAdisease1059	Carrier
High_confidence	Carrier-screening	RARS2	Pontocerebellar hypoplasia type 6	SZAdisease21071	Carrier
High_confidence	Carrier-screening	HBA1	alpha Thalassemia	SZAdisease1228	Carrier
High_confidence	Carrier-screening	HBA2	alpha Thalassemia	SZAdisease1228	Carrier
High_confidence	Carrier-screening	SMN1	Werdnig-Hoffmann disease	SZAdisease26912	Carrier
High_confidence	Carrier-screening	SMN1	Spinal muscular atrophy, type II	SZAdisease24295	Carrier
High_confidence	Carrier-screening	SMN1	Kugelberg-Welander disease	SZAdisease14624	Carrier
High_confidence	Carrier-screening	SMN1	Spinal muscular atrophy, type IV	SZAdisease24296	Carrier
High_confidence	Carrier-screening	HPS1	Hermansky-Pudlak syndrome 1	SZAdisease12028	Carrier
High_confidence	Carrier-screening	HPS3	Hermansky-Pudlak syndrome 3	SZAdisease12035	Carrier
High_confidence	Carrier-screening	ELP1	Familial dysautonomia	SZAdisease9851	Carrier
High_confidence	Carrier-screening	FXN	Friedreich ataxia 1	SZAdisease10524	Carrier
High_confidence	Carrier-screening	DLD	Pyruvate dehydrogenase E3 deficiency	SZAdisease22108	Carrier
High_confidence	Carrier-screening	NEB	Nemaline myopathy 2	SZAdisease18044	Carrier
High_confidence	Carrier-screening	CLRN1	Usher syndrome type 3A	SZAdisease26407	Carrier
High_confidence	Carrier-screening	BLM	Bloom syndrome	SZAdisease3709	Carrier
High_confidence	Carrier-screening	ABCD1	Adrenoleukodystrophy	SZAdisease877	Carrier
High_confidence	Carrier-screening	AFF2	FRAXE	SZAdisease10512	Carrier
High_confidence	Carrier-screening	ARX	Developmental and epileptic encephalopathy, 1	SZAdisease7779	Carrier
High_confidence	Carrier-screening	DMD	Becker muscular dystrophy	SZAdisease3237	Carrier
High_confidence	Carrier-screening	DMD	Duchenne muscular dystrophy	SZAdisease8515	Carrier
High_confidence	Carrier-screening	F8	Hereditary factor VIII deficiency disease	SZAdisease11831	Carrier
High_confidence	Carrier-screening	F9	Hereditary factor IX deficiency disease	SZAdisease11830	Carrier
High_confidence	Carrier-screening	FMR1	Fragile X syndrome	SZAdisease10494	Carrier
High_confidence	Carrier-screening	GLA	Fabry disease	SZAdisease9667	Carrier
High_confidence	Carrier-screening	L1CAM	X-linked hydrocephalus syndrome	SZAdisease27074	Carrier
High_confidence	Carrier-screening	MID1	X-linked Opitz G/BBB syndrome	SZAdisease27144	Carrier
High_confidence	Carrier-screening	NR0B1	Congenital adrenal hypoplasia, X-linked	SZAdisease6425	Carrier
High_confidence	Carrier-screening	OTC	Ornithine carbamoyltransferase deficiency	SZAdisease19277	Carrier
High_confidence	Carrier-screening	PLP1	Hereditary spastic paraplegia 2	SZAdisease11951	Carrier
High_confidence	Carrier-screening	RPGR	Retinitis pigmentosa 3	SZAdisease22682	Carrier
High_confidence	Carrier-screening	RPGR	Retinitis pigmentosa, X-linked, and sinorespiratory infections, with or without deafness	SZAdisease22766	Carrier
High_confidence	Carrier-screening	RPGR	Macular degeneration, X-linked atrophic	SZAdisease15670	Carrier
High_confidence	Carrier-screening	RS1	Juvenile retinoschisis	SZAdisease14398	Carrier
High_confidence	Carrier-screening	SLC6A8	Creatine transporter deficiency	SZAdisease7239	Carrier
High_confidence	Carrier-screening	SLC12A6	Agenesis of the corpus callosum with peripheral neuropathy	SZAdisease1026	Carrier
High_confidence	Carrier-screening	SACS	Charlevoix-Saguenay spastic ataxia	SZAdisease5117	Carrier
High_confidence	Carrier-screening	HSD17B4	Bifunctional peroxisomal enzyme deficiency	SZAdisease3529	Carrier
High_confidence	Carrier-screening	MEFV	Familial Mediterranean fever	SZAdisease9962	Carrier
High_confidence	Carrier-screening	BCS1L	GRACILE syndrome	SZAdisease11287	Carrier
High_confidence	Carrier-screening	LAMB3	Junctional epidermolysis bullosa gravis of Herlitz	SZAdisease14356	Carrier
High_confidence	Carrier-screening	LRPPRC	Congenital lactic acidosis, Saguenay-Lac-Saint-Jean type	SZAdisease6672	Carrier
High_confidence	Carrier-screening	SGCA	Autosomal recessive limb-girdle muscular dystrophy type 2D	SZAdisease2808	Carrier
High_confidence	Carrier-screening	SGCB	Autosomal recessive limb-girdle muscular dystrophy type 2E	SZAdisease2809	Carrier
High_confidence	Carrier-screening	CLN5	Neuronal ceroid lipofuscinosis 5	SZAdisease18499	Carrier
High_confidence	Carrier-screening	PPT1	Neuronal ceroid lipofuscinosis 1	SZAdisease18493	Carrier
High_confidence	Carrier-screening	NBN	Microcephaly, normal intelligence and immunodeficiency	SZAdisease16710	Carrier
High_confidence	Carrier-screening	GRHPR	Primary hyperoxaluria, type II	SZAdisease21462	Carrier
High_confidence	Carrier-screening	PKLR	Pyruvate kinase deficiency of red cells	SZAdisease22111	Carrier
High_confidence	Carrier-screening	PEX7	Rhizomelic chondrodysplasia punctata type 1	SZAdisease22861	Carrier
High_confidence	Carrier-screening	SLC17A5	Salla disease	SZAdisease23046	Carrier
High_confidence	Carrier-screening	ALDH3A2	Sjögren-Larsson syndrome	SZAdisease23818	Carrier
High_confidence	Carrier-screening	PEX1	Peroxisome biogenesis disorder 1A (Zellweger)	SZAdisease20423	Carrier
High_confidence	Heriditary-cancer risk syndrome	APC	Familial adenomatous polyposis 1	SZAdisease9783	Neoplastic syndrome and Cancer
High_confidence	Heriditary-cancer risk syndrome	BMPR1A	Juvenile polyposis syndrome	SZAdisease14394	Neoplastic syndrome and Cancer
High_confidence	Heriditary-cancer risk syndrome	BRCA1	Breast-ovarian cancer, familial, susceptibility to, 1	SZAdisease4042	Neoplastic syndrome and Cancer
High_confidence	Heriditary-cancer risk syndrome	BRCA2	Breast-ovarian cancer, familial, susceptibility to, 2	SZAdisease4043	Neoplastic syndrome and Cancer
High_confidence	Heriditary-cancer risk syndrome	CDH1	Hereditary diffuse gastric adenocarcinoma	SZAdisease11816	Neoplastic syndrome and Cancer
[truncated: 10,906 more rows]
