# Supplementary material for: GenRiskPro: A Comprehensive Whole-Genome Sequencing Analysis Platform for Clinical and Wellness Applications
Source: Comput Struct Biotechnol J. 2026 Mar 6;35(2):0011. doi: 10.34133/csbj.0011 (PMC13394978; doi:10.34133/csbj.0011)
Supplement: Supplementary 1 — Figs. S1 to S10 Tables S1 to S4 Data S1 to S6 [file csbj.0011.f1.zip › Supplementary_Data_2_ACMG_TR.xlsx]

## Sheet: All
patientID	final_target_group	SZAID	Database	Database_type	SZAdiseaseID	ClinVar_CLNSIG	ClinVar_CLNDN	SZAreportCategory	ClinVar_ID	selCSQ	Zygosity	Genotype	Gene.Disease.confidence.level	Target.group	Genes	Disease	X.CHROM	POS	ID	REF	ALT	QUAL	FILTER	INFO	FORMAT	Sample	Allele	Consequence	IMPACT	SYMBOL	Gene	Feature_type	Feature	BIOTYPE	EXON	INTRON	HGVSc	HGVSp	cDNA_position	CDS_position	Protein_position	Amino_acids	Codons	Existing_variation	DISTANCE	STRAND	FLAGS	VARIANT_CLASS	SYMBOL_SOURCE
P001_103	Basic (for healthy subjects),Usually used for:Health predipositions/Disease risk	SZAvar53750	801942	ClinP_LP_var	SZAdisease3588	Pathogenic	Biotinidase deficiency	15	801942	-|frameshift_variant|HIGH|BTD|686|Transcript|NM_001370658.1|protein_coding|2/4||NM_001370658.1:c.44_45del|NP_001357587.1:p.Cys15LeufsTer16|209-210|43-44|15|C/X|TGt/t|rs750965140||1||deletion|EntrezGene||YES|||TG|GT|||||1||0.0002688|0|4.472e-05|0|0|1.872e-05|0|0.0002698|0.0002318|0.0008811|0.000151|2.406e-05|0|6.538e-05|0|0|9.418e-05|0|0.0002205|0|0.001035|0.001035|gnomADg_SAS|likely_pathogenic&pa…	Heterozygous	CTG/CTG>CTG/C	High_confidence	Health predipositions/Disease risk	BTD	Biotinidase deficiency	chr3	15635481	.	CTG	C	50.00	PASS	AC=1;AF=0.500;AN=2;DP=46;FS=8.898;MQ=250.00;MQRankSum=5.794;QD=1.09;ReadPosRankSum=1.528;SOR=0.141;FractionInformativeReads=1.000;R2_5P_bias=2.900	GT:AD:AF:DP:F1R2:F2R1:GQ:PL:GP:PRI:SB:MB:PS	0|1:22,24:0.522:46:10,13:12,11:47:80,0,47:5.0000e+01,8.8790e-05,4.9811e+01:0.00,30.00,33.01:5,17,11,13:15,7,14,10:15635477	-	frameshift_variant	HIGH	BTD	686	Transcript	NM_001370658.1	protein_coding	2/4		NM_001370658.1:c.44_45del	NP_001357587.1:p.Cys15LeufsTer16	209-210	43-44	15	C/X	TGt/t	rs750965140		1		deletion	EntrezGene
P001_127	Basic (for healthy subjects),Usually used for:Health predipositions/Disease risk	SZAvar5227	5294	ClinP_LP_var	SZAdisease17624	Pathogenic	Neoplasm of stomach|Familial adenomatous polyposis 2|Colorectal adenomatous polyposis, autosomal recessive, with pilomatricomas|Endometrial cancer|MUTYH-related disorder|Carcinoma of colon|Familial colorectal cancer|Hereditary cancer-predisposing syndrome|Pilomatrixoma|not specified|Ovarian carcinoma|not provided|Colon cancer|Small intestine carcinoid|Breast carcinoma	5	5294	T|missense_variant&splice_region_variant|MODERATE|MUTYH|4595|Transcript|NM_001048174.2|protein_coding|13/16||NM_001048174.2:c.1103G>A|NP_001041639.1:p.Gly368Asp|1181|1103|368|G/D|gGt/gAt|rs36053993&CM020287&COSV58343811||-1||SNV|EntrezGene||YES|||C|C|||deleterious(0)|probably_damaging(0.999)||0.0024|0.004876|0.0007168|0.003197|7.652e-05|5.038e-05|0.001769|0.0003469|0.005914|0.004488|0.0001507|0.0…	Heterozygous	C/C>C/T	High_confidence	Health predipositions/Disease risk	MUTYH	MUTYH-related attenuated familial adenomatous polyposis	chr1	45331556	.	C	T	50.00	PASS	AC=1;AF=0.500;AN=2;DP=38;FS=2.895;MQ=250.00;MQRankSum=5.226;QD=1.32;ReadPosRankSum=3.875;SOR=1.172;FractionInformativeReads=1.000;R2_5P_bias=6.159	GT:AD:AF:DP:F1R2:F2R1:GQ:PL:GP:PRI:SB:MB	0/1:17,21:0.553:38:7,9:10,12:48:85,0,49:5.0000e+01,7.0410e-05,5.2067e+01:0.00,34.77,37.77:8,9,13,8:10,7,5,16	T	missense_variant	MODERATE	MUTYH	4595	Transcript	NM_001048174.2	protein_coding	13/16		NM_001048174.2:c.1103G>A	NP_001041639.1:p.Gly368Asp	1181	1103	368	G/D	gGt/gAt	rs36053993&CM020287&COSV58343811		-1		SNV	EntrezGene
P001_131	Basic (for healthy subjects),Usually used for:Health predipositions/Disease risk	SZAvar5341	184952	ClinP_LP_var	SZAdisease17624	Pathogenic	not provided|Familial adenomatous polyposis 2|Hereditary cancer-predisposing syndrome	5	184952	T|missense_variant|MODERATE|MUTYH|4595|Transcript|NM_001048174.2|protein_coding|8/16||NM_001048174.2:c.559G>A|NP_001041639.1:p.Val187Met|637|559|187|V/M|Gtg/Atg|rs776487884&CM099026&COSV58344172||-1||SNV|EntrezGene||YES|||C|C|||deleterious(0)|probably_damaging(0.997)|||2.257e-05|0|2.236e-05|0|0.0002519|0|0|1.799e-06|1.656e-05|0.0002203||||||||||||0.0002519|gnomADe_EAS|likely_pathogenic&pathogenic…	Heterozygous	C/C>C/T	High_confidence	Health predipositions/Disease risk	MUTYH	MUTYH-related attenuated familial adenomatous polyposis	chr1	45332621	.	C	T	50	PASS	AC=1;AF=0.500;AN=2;DP=29;FS=3.352;MQ=250.00;MQRankSum=4.561;QD=1.72;ReadPosRankSum=2.248;SOR=0.486;FractionInformativeReads=1.000;R2_5P_bias=15.438	GT:AD:AF:DP:F1R2:F2R1:GQ:PL:GP:PRI:SB:MB	0/1:14,15:0.517:29:7,8:7,7:48:85,0,50:5.0000e+01,6.5233e-05,5.3013e+01:0.00,34.77,37.77:9,5,7,8:6,8,6,9	T	missense_variant	MODERATE	MUTYH	4595	Transcript	NM_001048174.2	protein_coding	8/16		NM_001048174.2:c.559G>A	NP_001041639.1:p.Val187Met	637	559	187	V/M	Gtg/Atg	rs776487884&CM099026&COSV58344172		-1		SNV	EntrezGene
P001_166	Basic (for healthy subjects),Usually used for:Health predipositions/Disease risk	SZAvar100698	91310	ClinP_LP_var	SZAdisease6136	Pathogenic	Lynch syndrome 4|Lynch syndrome|Hereditary nonpolyposis colorectal neoplasms|Hereditary nonpolyposis colon cancer	5	91310	T|frameshift_variant|HIGH|PMS2|5395|Transcript|NM_000535.7|protein_coding|11/15||NM_000535.7:c.1730dup|NP_000526.2:p.Arg578AlafsTer3|1760-1761|1730-1731|577|K/KX|aag/aaAg|rs587779330||-1||insertion|EntrezGene||YES|||||||||||2.052e-06|0|0|0|0|1.872e-05|0|8.993e-07|1.656e-05|0||||||||||||1.872e-05|gnomADe_FIN|pathogenic||1||||||||||||28|-48|46|-48|0.00|0.00|0.00|0.00|PMS2|||||||91310||Pathogenic|Ly…	Heterozygous	C/C>C/CT	High_confidence	Health predipositions/Disease risk	PMS2	Colorectal cancer, hereditary nonpolyposis, type 4	chr7	5987034	.	C	CT	29.48	PASS	AC=1;AF=0.500;AN=2;DP=18;FS=2.452;MQ=172.05;MQRankSum=-2.920;QD=1.64;ReadPosRankSum=0.690;SOR=0.188;FractionInformativeReads=1.000;R2_5P_bias=17.423	GT:AD:AF:DP:F1R2:F2R1:GQ:PL:GP:PRI:SB:MB:PS	0|1:14,4:0.222:18:6,1:8,3:29:59,0,47:2.9478e+01,4.9434e-03,5.0005e+01:0.00,30.00,33.01:4,10,2,2:8,6,3,1:5987025	T	frameshift_variant	HIGH	PMS2	5395	Transcript	NM_000535.7	protein_coding	11/15		NM_000535.7:c.1730dup	NP_000526.2:p.Arg578AlafsTer3	1760-1761	1730-1731	577	K/KX	aag/aaAg	rs587779330		-1		insertion	EntrezGene
P001_179	Basic (for healthy subjects),Usually used for:Health predipositions/Disease risk	SZAvar5341	184952	ClinP_LP_var	SZAdisease17624	Pathogenic	not provided|Familial adenomatous polyposis 2|Hereditary cancer-predisposing syndrome	5	184952	T|missense_variant|MODERATE|MUTYH|4595|Transcript|NM_001048174.2|protein_coding|8/16||NM_001048174.2:c.559G>A|NP_001041639.1:p.Val187Met|637|559|187|V/M|Gtg/Atg|rs776487884&CM099026&COSV58344172||-1||SNV|EntrezGene||YES|||C|C|||deleterious(0)|probably_damaging(0.997)|||2.257e-05|0|2.236e-05|0|0.0002519|0|0|1.799e-06|1.656e-05|0.0002203||||||||||||0.0002519|gnomADe_EAS|likely_pathogenic&pathogenic…	Heterozygous	C/C>C/T	High_confidence	Health predipositions/Disease risk	MUTYH	MUTYH-related attenuated familial adenomatous polyposis	chr1	45332621	.	C	T	50	PASS	AC=1;AF=0.500;AN=2;DP=28;FS=1.527;MQ=250.00;MQRankSum=4.480;QD=1.79;ReadPosRankSum=1.355;SOR=1.329;FractionInformativeReads=1.000;R2_5P_bias=-23.041	GT:AD:AF:DP:F1R2:F2R1:GQ:PL:GP:PRI:SB:MB	0/1:14,14:0.500:28:8,7:6,7:48:85,0,50:5.0000e+01,6.5233e-05,5.3000e+01:0.00,34.77,37.77:7,7,5,9:5,9,8,6	T	missense_variant	MODERATE	MUTYH	4595	Transcript	NM_001048174.2	protein_coding	8/16		NM_001048174.2:c.559G>A	NP_001041639.1:p.Val187Met	637	559	187	V/M	Gtg/Atg	rs776487884&CM099026&COSV58344172		-1		SNV	EntrezGene
P001_185	Basic (for healthy subjects),Usually used for:Health predipositions/Disease risk	SZAvar5341	184952	ClinP_LP_var	SZAdisease17624	Pathogenic	not provided|Familial adenomatous polyposis 2|Hereditary cancer-predisposing syndrome	5	184952	T|missense_variant|MODERATE|MUTYH|4595|Transcript|NM_001048174.2|protein_coding|8/16||NM_001048174.2:c.559G>A|NP_001041639.1:p.Val187Met|637|559|187|V/M|Gtg/Atg|rs776487884&CM099026&COSV58344172||-1||SNV|EntrezGene||YES|||C|C|||deleterious(0)|probably_damaging(0.997)|||2.257e-05|0|2.236e-05|0|0.0002519|0|0|1.799e-06|1.656e-05|0.0002203||||||||||||0.0002519|gnomADe_EAS|likely_pathogenic&pathogenic…	Heterozygous	C/C>C/T	High_confidence	Health predipositions/Disease risk	MUTYH	MUTYH-related attenuated familial adenomatous polyposis	chr1	45332621	.	C	T	50	PASS	AC=1;AF=0.500;AN=2;DP=37;FS=22.893;MQ=250.00;MQRankSum=5.181;QD=1.35;ReadPosRankSum=0.137;SOR=3.602;FractionInformativeReads=1.000;R2_5P_bias=0.113	GT:AD:AF:DP:F1R2:F2R1:GQ:PL:GP:PRI:SB:MB	0/1:18,19:0.514:37:7,10:11,9:48:85,0,50:5.0000e+01,6.5492e-05,5.2941e+01:0.00,34.77,37.77:8,10,17,2:5,13,10,9	T	missense_variant	MODERATE	MUTYH	4595	Transcript	NM_001048174.2	protein_coding	8/16		NM_001048174.2:c.559G>A	NP_001041639.1:p.Val187Met	637	559	187	V/M	Gtg/Atg	rs776487884&CM099026&COSV58344172		-1		SNV	EntrezGene
P001_186	Basic (for healthy subjects),Usually used for:Health predipositions/Disease risk	SZAvar5341	184952	ClinP_LP_var	SZAdisease17624	Pathogenic	not provided|Familial adenomatous polyposis 2|Hereditary cancer-predisposing syndrome	5	184952	T|missense_variant|MODERATE|MUTYH|4595|Transcript|NM_001048174.2|protein_coding|8/16||NM_001048174.2:c.559G>A|NP_001041639.1:p.Val187Met|637|559|187|V/M|Gtg/Atg|rs776487884&CM099026&COSV58344172||-1||SNV|EntrezGene||YES|||C|C|||deleterious(0)|probably_damaging(0.997)|||2.257e-05|0|2.236e-05|0|0.0002519|0|0|1.799e-06|1.656e-05|0.0002203||||||||||||0.0002519|gnomADe_EAS|likely_pathogenic&pathogenic…	Heterozygous	C/C>C/T	High_confidence	Health predipositions/Disease risk	MUTYH	MUTYH-related attenuated familial adenomatous polyposis	chr1	45332621	.	C	T	50	PASS	AC=1;AF=0.500;AN=2;DP=33;FS=1.377;MQ=250.00;MQRankSum=4.771;QD=1.52;ReadPosRankSum=3.113;SOR=0.791;FractionInformativeReads=1.000;R2_5P_bias=-6.385	GT:AD:AF:DP:F1R2:F2R1:GQ:PL:GP:PRI:SB:MB	0/1:13,20:0.606:33:4,9:9,11:47:85,0,47:5.0000e+01,8.7754e-05,4.9903e+01:0.00,34.77,37.77:6,7,11,9:7,6,6,14	T	missense_variant	MODERATE	MUTYH	4595	Transcript	NM_001048174.2	protein_coding	8/16		NM_001048174.2:c.559G>A	NP_001041639.1:p.Val187Met	637	559	187	V/M	Gtg/Atg	rs776487884&CM099026&COSV58344172		-1		SNV	EntrezGene
P001_210	Basic (for healthy subjects),Usually used for:Health predipositions/Disease risk	SZAvar5341	184952	ClinP_LP_var	SZAdisease17624	Pathogenic	not provided|Familial adenomatous polyposis 2|Hereditary cancer-predisposing syndrome	5	184952	T|missense_variant|MODERATE|MUTYH|4595|Transcript|NM_001048174.2|protein_coding|8/16||NM_001048174.2:c.559G>A|NP_001041639.1:p.Val187Met|637|559|187|V/M|Gtg/Atg|rs776487884&CM099026&COSV58344172||-1||SNV|EntrezGene||YES|||C|C|||deleterious(0)|probably_damaging(0.997)|||2.257e-05|0|2.236e-05|0|0.0002519|0|0|1.799e-06|1.656e-05|0.0002203||||||||||||0.0002519|gnomADe_EAS|likely_pathogenic&pathogenic…	Heterozygous	C/C>C/T	High_confidence	Health predipositions/Disease risk	MUTYH	MUTYH-related attenuated familial adenomatous polyposis	chr1	45332621	.	C	T	50	PASS	AC=1;AF=0.500;AN=2;DP=41;FS=0.000;MQ=250.00;MQRankSum=5.451;QD=1.22;ReadPosRankSum=2.967;SOR=0.580;FractionInformativeReads=1.000;R2_5P_bias=10.200	GT:AD:AF:DP:F1R2:F2R1:GQ:PL:GP:PRI:SB:MB	0/1:19,22:0.537:41:9,7:10,15:48:85,0,50:5.0000e+01,6.7304e-05,5.2583e+01:0.00,34.77,37.77:8,11,10,12:10,9,9,13	T	missense_variant	MODERATE	MUTYH	4595	Transcript	NM_001048174.2	protein_coding	8/16		NM_001048174.2:c.559G>A	NP_001041639.1:p.Val187Met	637	559	187	V/M	Gtg/Atg	rs776487884&CM099026&COSV58344172		-1		SNV	EntrezGene
P001_262	Basic (for healthy subjects),Usually used for:Health predipositions/Disease risk	SZAvar229336	54495	ClinP_LP_var	SZAdisease4042	Pathogenic	Breast-ovarian cancer, familial, susceptibility to, 1|Hereditary cancer-predisposing syndrome|not provided|Hereditary breast ovarian cancer syndrome	15	54495	-|frameshift_variant|HIGH|BRCA1|672|Transcript|NM_007294.4|protein_coding|10/23||NM_007294.4:c.2197_2201del|NP_009225.1:p.Glu733ThrfsTer5|2310-2314|2197-2201|733-734|EK/X|GAGAAa/a|rs80357507||-1||deletion|EntrezGene||YES|||TTCTC|TTCTC|||||||6.844e-07|0|0|0|0|0|0|8.994e-07|0|0|6.571e-06|0|0|0|0|0|0|0|1.47e-05|0|0|1.47e-05|gnomADg_NFE|pathogenic||1|||||||||||||||||||||||||||54495||Pathogenic|Breast…	Heterozygous	TTTCTC/TTTCTC>TTTCTC/T	High_confidence	Health predipositions/Disease risk	BRCA1	Breast-ovarian cancer, familial, susceptibility to, 1	chr17	43093329	.	TTTCTC	T	50	PASS	AC=1;AF=0.500;AN=2;DP=32;FS=1.475;MQ=250.00;MQRankSum=4.767;QD=1.56;ReadPosRankSum=-0.741;SOR=1.085;FractionInformativeReads=1.000;R2_5P_bias=14.216	GT:AD:AF:DP:F1R2:F2R1:GQ:PL:GP:PRI:SB:MB	0/1:14,18:0.562:32:11,8:3,10:48:79,0,49:5.0000e+01,7.1446e-05,5.1911e+01:0.00,29.00,32.00:9,5,13,5:8,6,7,11	-	frameshift_variant	HIGH	BRCA1	672	Transcript	NM_007294.4	protein_coding	10/23		NM_007294.4:c.2197_2201del	NP_009225.1:p.Glu733ThrfsTer5	2310-2314	2197-2201	733-734	EK/X	GAGAAa/a	rs80357507		-1		deletion	EntrezGene
P001_263	Basic (for healthy subjects),Usually used for:Health predipositions/Disease risk	SZAvar229336	54495	ClinP_LP_var	SZAdisease4042	Pathogenic	Breast-ovarian cancer, familial, susceptibility to, 1|Hereditary cancer-predisposing syndrome|not provided|Hereditary breast ovarian cancer syndrome	15	54495	-|frameshift_variant|HIGH|BRCA1|672|Transcript|NM_007294.4|protein_coding|10/23||NM_007294.4:c.2197_2201del|NP_009225.1:p.Glu733ThrfsTer5|2310-2314|2197-2201|733-734|EK/X|GAGAAa/a|rs80357507||-1||deletion|EntrezGene||YES|||TTCTC|TTCTC|||||||6.844e-07|0|0|0|0|0|0|8.994e-07|0|0|6.571e-06|0|0|0|0|0|0|0|1.47e-05|0|0|1.47e-05|gnomADg_NFE|pathogenic||1|||||||||||||||||||||||||||54495||Pathogenic|Breast…	Heterozygous	TTTCTC/TTTCTC>TTTCTC/T	High_confidence	Health predipositions/Disease risk	BRCA1	Breast-ovarian cancer, familial, susceptibility to, 1	chr17	43093329	.	TTTCTC	T	50	PASS	AC=1;AF=0.500;AN=2;DP=39;FS=0.000;MQ=248.62;MQRankSum=4.410;QD=1.28;ReadPosRankSum=-0.547;SOR=0.579;FractionInformativeReads=0.974;R2_5P_bias=1.224	GT:AD:AF:DP:F1R2:F2R1:GQ:PL:GP:PRI:SB:MB	0/1:11,27:0.711:38:5,12:6,15:38:79,0,35:5.0001e+01,7.1063e-04,3.8136e+01:0.00,29.00,32.00:7,4,16,11:7,4,13,14	-	frameshift_variant	HIGH	BRCA1	672	Transcript	NM_007294.4	protein_coding	10/23		NM_007294.4:c.2197_2201del	NP_009225.1:p.Glu733ThrfsTer5	2310-2314	2197-2201	733-734	EK/X	GAGAAa/a	rs80357507		-1		deletion	EntrezGene
P001_274	Basic (for healthy subjects),Usually used for:Health predipositions/Disease risk	SZAvar179585	3848	ClinP_LP_var	SZAdisease26964	Pathogenic	Wilson disease|not provided|Inborn genetic diseases	5	3848	T|missense_variant|MODERATE|ATP7B|540|Transcript|NM_000053.4|protein_coding|14/21||NM_000053.4:c.3207C>A|NP_000044.2:p.His1069Gln|3320|3207|1069|H/Q|caC/caA|rs76151636&CM930059||-1||SNV|EntrezGene||YES|||G|G|||deleterious_low_confidence(0)|||0.0002|0.0009447|2.987e-05|0.0004472|0.005471|0|0.0004682|0|0.001021|0.0009438|0|0.0009324|4.812e-05|0|0.0003269|0.003744|0|0.0006589|0|0.001676|0.000473|0|0…	Heterozygous	G/G>G/T	High_confidence	Health predipositions/Disease risk	ATP7B	Wilson disease	chr13	51944145	.	G	T	50	PASS	AC=1;AF=0.500;AN=2;DP=30;FS=1.485;MQ=250.00;MQRankSum=4.646;QD=1.67;ReadPosRankSum=1.701;SOR=1.296;FractionInformativeReads=1.000;R2_5P_bias=20.779	GT:AD:AF:DP:F1R2:F2R1:GQ:PL:GP:PRI:SB:MB	0/1:15,15:0.500:30:7,4:8,11:48:85,0,50:5.0000e+01,6.5233e-05,5.3000e+01:0.00,34.77,37.77:7,8,5,10:9,6,10,5	T	missense_variant	MODERATE	ATP7B	540	Transcript	NM_000053.4	protein_coding	14/21		NM_000053.4:c.3207C>A	NP_000044.2:p.His1069Gln	3320	3207	1069	H/Q	caC/caA	rs76151636&CM930059		-1		SNV	EntrezGene
P001_31	Basic (for healthy subjects),Usually used for:Health predipositions/Disease risk	SZAvar237809	279811	ClinP_LP_var	SZAdisease11199	Pathogenic	not provided|Glycogen storage disease, type II	15	279811	C|missense_variant|MODERATE|GAA|2548|Transcript|NM_000152.5|protein_coding|12/20||NM_000152.5:c.1655T>C|NP_000143.2:p.Leu552Pro|1997|1655|552|L/P|cTc/cCc|rs779556619&CM023380||1||SNV|EntrezGene||YES|||T|T|||deleterious(0)|probably_damaging(0.995)|||2.805e-05|0|0|0|0|0|0|3.418e-05|4.968e-05|0|3.287e-05|0|0|0|0|0|0|0|7.354e-05|0|0|7.354e-05|gnomADg_NFE|pathogenic|0&1|1&1||||D|0.88659|0.379247|D|0.9…	Heterozygous	T/T>T/C	High_confidence	Health predipositions/Disease risk	GAA	Glycogen storage disease, type II	chr17	80112001	.	T	C	50	PASS	AC=1;AF=0.500;AN=2;DP=16;FS=0.000;MQ=250.00;MQRankSum=3.308;QD=3.13;ReadPosRankSum=-0.053;SOR=1.230;FractionInformativeReads=1.000;R2_5P_bias=7.737	GT:AD:AF:DP:F1R2:F2R1:GQ:PL:GP:PRI:SB:MB	0/1:8,8:0.500:16:3,4:5,4:48:85,0,50:5.0000e+01,6.5233e-05,5.3000e+01:0.00,34.77,37.77:5,3,6,2:4,4,4,4	C	missense_variant	MODERATE	GAA	2548	Transcript	NM_000152.5	protein_coding	12/20		NM_000152.5:c.1655T>C	NP_000143.2:p.Leu552Pro	1997	1655	552	L/P	cTc/cCc	rs779556619&CM023380		1		SNV	EntrezGene
P001_35	Basic (for healthy subjects),Usually used for:Health predipositions/Disease risk	SZAvar179821	456552	ClinP_LP_var	SZAdisease26964	Pathogenic	Wilson disease|ATP7B-related disorder|Inborn genetic diseases|not provided	5	456552	G|frameshift_variant|HIGH|ATP7B|540|Transcript|NM_000053.4|protein_coding|8/21||NM_000053.4:c.2304dup|NP_000044.2:p.Met769HisfsTer26|2417-2418|2304-2305|768-769|-/X|-/C|rs137853287||-1||insertion|EntrezGene||YES|||||||||||9.577e-05|2.987e-05|6.708e-05|0|0.0001763|0|0.0001734|0.0001088|4.967e-05|4.637e-05|0.0001183|4.828e-05|0|6.549e-05|0|0.0001926|0|0|0.0001911|0|0.0002074|0.0002074|gnomADg_SAS|p…	Heterozygous	T/T>T/TG	High_confidence	Health predipositions/Disease risk	ATP7B	Wilson disease	chr13	51958361	.	T	TG	50.00	PASS	AC=1;AF=0.500;AN=2;DP=35;FS=3.640;MQ=250.00;MQRankSum=4.603;QD=1.43;ReadPosRankSum=-0.507;SOR=0.260;FractionInformativeReads=0.886;R2_5P_bias=5.798	GT:AD:AF:DP:F1R2:F2R1:GQ:PL:GP:PRI:SB:MB	0/1:12,19:0.613:31:6,12:6,7:47:79,0,47:5.0000e+01,9.1637e-05,4.9554e+01:0.00,29.00,32.00:2,10,6,13:6,6,11,8	G	frameshift_variant	HIGH	ATP7B	540	Transcript	NM_000053.4	protein_coding	8/21		NM_000053.4:c.2304dup	NP_000044.2:p.Met769HisfsTer26	2417-2418	2304-2305	768-769	-/X	-/C	rs137853287		-1		insertion	EntrezGene
P001_36	Basic (for healthy subjects),Usually used for:Health predipositions/Disease risk	SZAvar229336	54495	ClinP_LP_var	SZAdisease4042	Pathogenic	Breast-ovarian cancer, familial, susceptibility to, 1|Hereditary cancer-predisposing syndrome|not provided|Hereditary breast ovarian cancer syndrome	15	54495	-|frameshift_variant|HIGH|BRCA1|672|Transcript|NM_007294.4|protein_coding|10/23||NM_007294.4:c.2197_2201del|NP_009225.1:p.Glu733ThrfsTer5|2310-2314|2197-2201|733-734|EK/X|GAGAAa/a|rs80357507||-1||deletion|EntrezGene||YES|||TTCTC|TTCTC|||||||6.844e-07|0|0|0|0|0|0|8.994e-07|0|0|6.571e-06|0|0|0|0|0|0|0|1.47e-05|0|0|1.47e-05|gnomADg_NFE|pathogenic||1|||||||||||||||||||||||||||54495||Pathogenic|Breast…	Heterozygous	TTTCTC/TTTCTC>TTTCTC/T	High_confidence	Health predipositions/Disease risk	BRCA1	Breast-ovarian cancer, familial, susceptibility to, 1	chr17	43093329	.	TTTCTC	T	47.41	PASS	AC=1;AF=0.500;AN=2;DP=22;FS=4.123;MQ=250.00;MQRankSum=3.730;QD=2.15;ReadPosRankSum=0.398;SOR=0.991;FractionInformativeReads=0.955;R2_5P_bias=30.381	GT:AD:AF:DP:F1R2:F2R1:GQ:PL:GP:PRI:SB:MB	0/1:13,8:0.381:21:7,5:6,3:46:77,0,47:4.7409e+01,1.2218e-04,5.0000e+01:0.00,30.00,33.01:5,8,5,3:7,6,2,6	-	frameshift_variant	HIGH	BRCA1	672	Transcript	NM_007294.4	protein_coding	10/23		NM_007294.4:c.2197_2201del	NP_009225.1:p.Glu733ThrfsTer5	2310-2314	2197-2201	733-734	EK/X	GAGAAa/a	rs80357507		-1		deletion	EntrezGene
P001_44	Basic (for healthy subjects),Usually used for:Health predipositions/Disease risk	SZAvar7039	13115	ClinP_LP_var	SZAdisease22673	Pathogenic	Retinitis pigmentosa 20|Leber congenital amaurosis 2|Autosomal recessive retinitis pigmentosa|not provided|Retinal dystrophy|Abnormality of the eye|Leber congenital amaurosis|RPE65-related disorder|Retinitis pigmentosa	15	13115	A|missense_variant|MODERATE|RPE65|6121|Transcript|NM_000329.3|protein_coding|4/14||NM_000329.3:c.271C>T|NP_000320.1:p.Arg91Trp|320|271|91|R/W|Cgg/Tgg|rs61752871&CM983758&COSV105098194&COSV99254417||-1||SNV|EntrezGene||YES|||G|G|||deleterious(0)|probably_damaging(0.941)||0.0002|7.319e-05|0.0002987|2.236e-05|3.827e-05|7.557e-05|0|0|7.464e-05|0.0001159|2.319e-05|7.226e-05|0.0001445|0|0|0|0.0003862|0…	Heterozygous	G/G>G/A	High_confidence	Health predipositions/Disease risk	RPE65	Retinitis pigmentosa 20	chr1	68444858	.	G	A	49.75	PASS	AC=1;AF=0.500;AN=2;DP=28;FS=1.946;MQ=248.30;MQRankSum=4.468;QD=1.78;ReadPosRankSum=2.119;SOR=0.298;FractionInformativeReads=1.000;R2_5P_bias=11.791	GT:AD:AF:DP:F1R2:F2R1:GQ:PL:GP:PRI:SB:MB	0/1:15,13:0.464:28:8,7:7,6:48:85,0,50:4.9748e+01,6.7822e-05,5.3000e+01:0.00,34.77,37.77:2,13,3,10:9,6,7,6	A	missense_variant	MODERATE	RPE65	6121	Transcript	NM_000329.3	protein_coding	4/14		NM_000329.3:c.271C>T	NP_000320.1:p.Arg91Trp	320	271	91	R/W	Cgg/Tgg	rs61752871&CM983758&COSV105098194&COSV99254417		-1		SNV	EntrezGene
P001_57	Basic (for healthy subjects),Usually used for:Health predipositions/Disease risk	SZAvar43080	466646	ClinP_LP_var	SZAdisease8122	Pathogenic	Cardiovascular phenotype|not provided|Dilated cardiomyopathy 1G|Autosomal recessive limb-girdle muscular dystrophy type 2J	15	466646	A|stop_gained|HIGH|TTN|7273|Transcript|NM_001267550.2|protein_coding|299/363||NM_001267550.2:c.58870C>T|NP_001254479.2:p.Arg19624Ter|59095|58870|19624|R/*|Cga/Tga|rs1553649171&COSV60435736||-1||SNV|EntrezGene||YES|||G|G|||||||4.106e-06|0|0|0|0|0|0|4.498e-06|0|1.16e-05||||||||||||1.16e-05|gnomADe_SAS|pathogenic&likely_pathogenic&pathogenic/likely_pathogenic|0&1|1&1||||D|0.96804|0.574913|D|0.96750|…	Heterozygous	G/G>G/A	High_confidence	Health predipositions/Disease risk	TTN	Dilated cardiomyopathy 1G	chr2	178593338	.	G	A	50	PASS	AC=1;AF=0.500;AN=2;DP=66;FS=0.959;MQ=250.00;MQRankSum=6.817;QD=0.76;ReadPosRankSum=2.907;SOR=0.556;FractionInformativeReads=1.000;R2_5P_bias=-1.355	GT:AD:AF:DP:F1R2:F2R1:GQ:PL:GP:PRI:SB:MB	0/1:26,40:0.606:66:15,17:11,23:45:85,0,43:5.0000e+01,1.4600e-04,4.6270e+01:0.00,34.77,37.77:10,16,17,23:9,17,22,18	A	stop_gained	HIGH	TTN	7273	Transcript	NM_001267550.2	protein_coding	299/363		NM_001267550.2:c.58870C>T	NP_001254479.2:p.Arg19624Ter	59095	58870	19624	R/*	Cga/Tga	rs1553649171&COSV60435736		-1		SNV	EntrezGene
P001_59	Basic (for healthy subjects),Usually used for:Health predipositions/Disease risk	SZAvar5227	5294	ClinP_LP_var	SZAdisease17624	Pathogenic	Neoplasm of stomach|Familial adenomatous polyposis 2|Colorectal adenomatous polyposis, autosomal recessive, with pilomatricomas|Endometrial cancer|MUTYH-related disorder|Carcinoma of colon|Familial colorectal cancer|Hereditary cancer-predisposing syndrome|Pilomatrixoma|not specified|Ovarian carcinoma|not provided|Colon cancer|Small intestine carcinoid|Breast carcinoma	5	5294	T|missense_variant&splice_region_variant|MODERATE|MUTYH|4595|Transcript|NM_001048174.2|protein_coding|13/16||NM_001048174.2:c.1103G>A|NP_001041639.1:p.Gly368Asp|1181|1103|368|G/D|gGt/gAt|rs36053993&CM020287&COSV58343811||-1||SNV|EntrezGene||YES|||C|C|||deleterious(0)|probably_damaging(0.999)||0.0024|0.004876|0.0007168|0.003197|7.652e-05|5.038e-05|0.001769|0.0003469|0.005914|0.004488|0.0001507|0.0…	Heterozygous	C/C>C/T	High_confidence	Health predipositions/Disease risk	MUTYH	MUTYH-related attenuated familial adenomatous polyposis	chr1	45331556	.	C	T	49.55	PASS	AC=1;AF=0.500;AN=2;DP=43;FS=1.206;MQ=250.00;MQRankSum=5.588;QD=1.15;ReadPosRankSum=3.616;SOR=0.897;FractionInformativeReads=1.000;R2_5P_bias=0.928	GT:AD:AF:DP:F1R2:F2R1:GQ:PL:GP:PRI:SB:MB	0/1:23,20:0.465:43:12,10:11,10:48:84,0,50:4.9547e+01,6.9893e-05,5.3000e+01:0.00,34.77,37.77:15,8,14,6:14,9,10,10	T	missense_variant	MODERATE	MUTYH	4595	Transcript	NM_001048174.2	protein_coding	13/16		NM_001048174.2:c.1103G>A	NP_001041639.1:p.Gly368Asp	1181	1103	368	G/D	gGt/gAt	rs36053993&CM020287&COSV58343811		-1		SNV	EntrezGene
P001_6	Basic (for healthy subjects),Usually used for:Health predipositions/Disease risk	SZAvar207344	410139	ClinP_LP_var	SZAdisease9812	Pathogenic	Hereditary cancer-predisposing syndrome|Breast carcinoma|Familial cancer of breast	15	410139	T|frameshift_variant|HIGH|PALB2|79728|Transcript|NM_024675.4|protein_coding|4/13||NM_024675.4:c.557dup|NP_078951.2:p.Asn186LysfsTer4|710-711|557-558|186|N/KX|aat/aaAt|rs1555461727||-1||insertion|EntrezGene||YES||||||||||||||||||||||||||||||||||likely_pathogenic&pathogenic||1||||||||||||47|-46|-15|-16|0.00|0.00|0.00|0.00|PALB2|||||||410139||Pathogenic|Hereditary_cancer-predisposing_syndrome&Breast…	Heterozygous	A/A>A/AT	High_confidence	Health predipositions/Disease risk	PALB2	Familial cancer of breast	chr16	23635988	.	A	AT	50.00	PASS	AC=1;AF=0.500;AN=2;DP=33;FS=0.000;MQ=250.00;MQRankSum=4.881;QD=1.52;ReadPosRankSum=-0.162;SOR=0.776;FractionInformativeReads=1.000;R2_5P_bias=10.256	GT:AD:AF:DP:F1R2:F2R1:GQ:PL:GP:PRI:SB:MB	0/1:16,17:0.515:33:9,9:7,8:48:79,0,50:5.0000e+01,6.5492e-05,5.2934e+01:0.00,29.00,32.00:5,11,5,12:6,10,9,8	T	frameshift_variant	HIGH	PALB2	79728	Transcript	NM_024675.4	protein_coding	4/13		NM_024675.4:c.557dup	NP_078951.2:p.Asn186LysfsTer4	710-711	557-558	186	N/KX	aat/aaAt	rs1555461727		-1		insertion	EntrezGene
P001_6	Basic (for healthy subjects),Usually used for:Health predipositions/Disease risk	SZAvar237433	4027	ClinP_LP_var	SZAdisease11199	Pathogenic	Glycogen storage disease due to acid maltase deficiency, late-onset|Glycogen storage disease, type IV|GAA-related disorder|Myopathy|Glycogen storage disease, type II|Glycogen storage disease II, adult form|not provided|Cardiovascular phenotype	15	4027	G|splice_polypyrimidine_tract_variant&intron_variant|LOW|GAA|2548|Transcript|NM_000152.5|protein_coding||1/19|NM_000152.5:c.-32-13T>G|||||||rs386834236&CS144972&CS941489||1||SNV|EntrezGene||YES|||T|T||||||0.0028|0.005416|0.000674|0.002667|0.005103|0.0001279|0.0002815|0.001238|0.006409|0.00422|0.002162|0.003757|0.001179|0|0.007388|0.006628|0|9.429e-05|0|0.0055|0.00237|0.001449|0.007388|gnomADg_AMR…	Heterozygous	T/T>T/G	High_confidence	Health predipositions/Disease risk	GAA	Glycogen storage disease, type II	chr17	80104542	.	T	G	50.00	PASS	AC=1;AF=0.500;AN=2;DP=54;FS=1.105;MQ=250.00;MQRankSum=6.139;QD=0.93;ReadPosRankSum=2.502;SOR=0.495;FractionInformativeReads=1.000;R2_5P_bias=14.592	GT:AD:AF:DP:F1R2:F2R1:GQ:PL:GP:PRI:SB:MB	0/1:21,33:0.611:54:7,22:14,11:43:85,0,41:5.0000e+01,2.0994e-04,4.4160e+01:0.00,34.77,37.78:14,7,20,13:8,13,19,14	G	splice_polypyrimidine_tract_variant	LOW	GAA	2548	Transcript	NM_000152.5	protein_coding		1/19	NM_000152.5:c.-32-13T>G							rs386834236&CS144972&CS941489		1		SNV	EntrezGene
P001_79	Basic (for healthy subjects),Usually used for:Health predipositions/Disease risk	SZAvar245338	251488	ClinP_LP_var	SZAdisease12457	Likely_pathogenic	Hypercholesterolemia, familial, 1|Familial hypercholesterolemia|not provided|Cardiovascular phenotype	14	251488	A|missense_variant|MODERATE|LDLR|3949|Transcript|NM_000527.5|protein_coding|6/18||NM_000527.5:c.858C>A|NP_000518.1:p.Ser286Arg|944|858|286|S/R|agC/agA|rs140241383&CM920432||1||SNV|EntrezGene||YES|||C|C|||deleterious(0)|probably_damaging(0.974)|||1.234e-05|0|0|0|0|0|0|1.621e-05|0|0||||||||||||1.621e-05|gnomADe_NFE|pathogenic/likely_pathogenic&pathogenic&likely_pathogenic|0&1|1&1||||D|0.85378|0.333…	Heterozygous	C/C>C/A	High_confidence	Health predipositions/Disease risk	LDLR	Hypercholesterolemia, familial, 1	chr19	11107432	.	C	A	50	PASS	AC=1;AF=0.500;AN=2;DP=33;FS=0.000;MQ=249.88;MQRankSum=4.771;QD=1.52;ReadPosRankSum=3.298;SOR=0.569;FractionInformativeReads=1.000;R2_5P_bias=-3.546	GT:AD:AF:DP:F1R2:F2R1:GQ:PL:GP:PRI:SB:MB	0/1:13,20:0.606:33:7,10:6,10:47:85,0,47:5.0000e+01,8.7754e-05,4.9905e+01:0.00,34.77,37.77:7,6,10,10:11,2,12,8	A	missense_variant	MODERATE	LDLR	3949	Transcript	NM_000527.5	protein_coding	6/18		NM_000527.5:c.858C>A	NP_000518.1:p.Ser286Arg	944	858	286	S/R	agC/agA	rs140241383&CM920432		1		SNV	EntrezGene
P001_86	Basic (for healthy subjects),Usually used for:Health predipositions/Disease risk	SZAvar53750	801942	ClinP_LP_var	SZAdisease3588	Pathogenic	Biotinidase deficiency	15	801942	-|frameshift_variant|HIGH|BTD|686|Transcript|NM_001370658.1|protein_coding|2/4||NM_001370658.1:c.44_45del|NP_001357587.1:p.Cys15LeufsTer16|209-210|43-44|15|C/X|TGt/t|rs750965140||1||deletion|EntrezGene||YES|||TG|GT|||||1||0.0002688|0|4.472e-05|0|0|1.872e-05|0|0.0002698|0.0002318|0.0008811|0.000151|2.406e-05|0|6.538e-05|0|0|9.418e-05|0|0.0002205|0|0.001035|0.001035|gnomADg_SAS|likely_pathogenic&pa…	Heterozygous	CTG/CTG>CTG/C	High_confidence	Health predipositions/Disease risk	BTD	Biotinidase deficiency	chr3	15635481	.	CTG	C	50	PASS	AC=1;AF=0.500;AN=2;DP=57;FS=5.616;MQ=250.00;MQRankSum=6.473;QD=0.88;ReadPosRankSum=0.215;SOR=1.546;FractionInformativeReads=1.000;R2_5P_bias=7.120	GT:AD:AF:DP:F1R2:F2R1:GQ:PL:GP:PRI:SB:MB:PS	0|1:29,28:0.491:57:16,10:13,18:47:80,0,47:5.0000e+01,8.6978e-05,5.0000e+01:0.00,30.00,33.01:13,16,8,20:16,13,14,14:15635477	-	frameshift_variant	HIGH	BTD	686	Transcript	NM_001370658.1	protein_coding	2/4		NM_001370658.1:c.44_45del	NP_001357587.1:p.Cys15LeufsTer16	209-210	43-44	15	C/X	TGt/t	rs750965140		1		deletion	EntrezGene
[truncated: 116 more columns]

## Sheet: Positive
patientID	final_target_group	SZAID	Database	Database_type	SZAdiseaseID	ClinVar_CLNSIG	ClinVar_CLNDN	SZAreportCategory	ClinVar_ID	selCSQ	Zygosity	Genotype	Gene.Disease.confidence.level	Target.group	Genes	Disease	X.CHROM	POS	ID	REF	ALT	QUAL	FILTER	INFO	FORMAT	Sample	Allele	Consequence	IMPACT	SYMBOL	Gene	Feature_type	Feature	BIOTYPE	EXON	INTRON	HGVSc	HGVSp	cDNA_position	CDS_position	Protein_position	Amino_acids	Codons	Existing_variation	DISTANCE	STRAND	FLAGS	VARIANT_CLASS	SYMBOL_SOURCE
P001_262	Basic (for healthy subjects),Usually used for:Health predipositions/Disease risk	SZAvar229336	54495	ClinP_LP_var	SZAdisease4042	Pathogenic	Breast-ovarian cancer, familial, susceptibility to, 1|Hereditary cancer-predisposing syndrome|not provided|Hereditary breast ovarian cancer syndrome	15	54495	-|frameshift_variant|HIGH|BRCA1|672|Transcript|NM_007294.4|protein_coding|10/23||NM_007294.4:c.2197_2201del|NP_009225.1:p.Glu733ThrfsTer5|2310-2314|2197-2201|733-734|EK/X|GAGAAa/a|rs80357507||-1||deletion|EntrezGene||YES|||TTCTC|TTCTC|||||||6.844e-07|0|0|0|0|0|0|8.994e-07|0|0|6.571e-06|0|0|0|0|0|0|0|1.47e-05|0|0|1.47e-05|gnomADg_NFE|pathogenic||1|||||||||||||||||||||||||||54495||Pathogenic|Breast…	Heterozygous	TTTCTC/TTTCTC>TTTCTC/T	High_confidence	Health predipositions/Disease risk	BRCA1	Breast-ovarian cancer, familial, susceptibility to, 1	chr17	43093329	.	TTTCTC	T	50	PASS	AC=1;AF=0.500;AN=2;DP=32;FS=1.475;MQ=250.00;MQRankSum=4.767;QD=1.56;ReadPosRankSum=-0.741;SOR=1.085;FractionInformativeReads=1.000;R2_5P_bias=14.216	GT:AD:AF:DP:F1R2:F2R1:GQ:PL:GP:PRI:SB:MB	0/1:14,18:0.562:32:11,8:3,10:48:79,0,49:5.0000e+01,7.1446e-05,5.1911e+01:0.00,29.00,32.00:9,5,13,5:8,6,7,11	-	frameshift_variant	HIGH	BRCA1	672	Transcript	NM_007294.4	protein_coding	10/23		NM_007294.4:c.2197_2201del	NP_009225.1:p.Glu733ThrfsTer5	2310-2314	2197-2201	733-734	EK/X	GAGAAa/a	rs80357507		-1		deletion	EntrezGene
P001_263	Basic (for healthy subjects),Usually used for:Health predipositions/Disease risk	SZAvar229336	54495	ClinP_LP_var	SZAdisease4042	Pathogenic	Breast-ovarian cancer, familial, susceptibility to, 1|Hereditary cancer-predisposing syndrome|not provided|Hereditary breast ovarian cancer syndrome	15	54495	-|frameshift_variant|HIGH|BRCA1|672|Transcript|NM_007294.4|protein_coding|10/23||NM_007294.4:c.2197_2201del|NP_009225.1:p.Glu733ThrfsTer5|2310-2314|2197-2201|733-734|EK/X|GAGAAa/a|rs80357507||-1||deletion|EntrezGene||YES|||TTCTC|TTCTC|||||||6.844e-07|0|0|0|0|0|0|8.994e-07|0|0|6.571e-06|0|0|0|0|0|0|0|1.47e-05|0|0|1.47e-05|gnomADg_NFE|pathogenic||1|||||||||||||||||||||||||||54495||Pathogenic|Breast…	Heterozygous	TTTCTC/TTTCTC>TTTCTC/T	High_confidence	Health predipositions/Disease risk	BRCA1	Breast-ovarian cancer, familial, susceptibility to, 1	chr17	43093329	.	TTTCTC	T	50	PASS	AC=1;AF=0.500;AN=2;DP=39;FS=0.000;MQ=248.62;MQRankSum=4.410;QD=1.28;ReadPosRankSum=-0.547;SOR=0.579;FractionInformativeReads=0.974;R2_5P_bias=1.224	GT:AD:AF:DP:F1R2:F2R1:GQ:PL:GP:PRI:SB:MB	0/1:11,27:0.711:38:5,12:6,15:38:79,0,35:5.0001e+01,7.1063e-04,3.8136e+01:0.00,29.00,32.00:7,4,16,11:7,4,13,14	-	frameshift_variant	HIGH	BRCA1	672	Transcript	NM_007294.4	protein_coding	10/23		NM_007294.4:c.2197_2201del	NP_009225.1:p.Glu733ThrfsTer5	2310-2314	2197-2201	733-734	EK/X	GAGAAa/a	rs80357507		-1		deletion	EntrezGene
P001_36	Basic (for healthy subjects),Usually used for:Health predipositions/Disease risk	SZAvar229336	54495	ClinP_LP_var	SZAdisease4042	Pathogenic	Breast-ovarian cancer, familial, susceptibility to, 1|Hereditary cancer-predisposing syndrome|not provided|Hereditary breast ovarian cancer syndrome	15	54495	-|frameshift_variant|HIGH|BRCA1|672|Transcript|NM_007294.4|protein_coding|10/23||NM_007294.4:c.2197_2201del|NP_009225.1:p.Glu733ThrfsTer5|2310-2314|2197-2201|733-734|EK/X|GAGAAa/a|rs80357507||-1||deletion|EntrezGene||YES|||TTCTC|TTCTC|||||||6.844e-07|0|0|0|0|0|0|8.994e-07|0|0|6.571e-06|0|0|0|0|0|0|0|1.47e-05|0|0|1.47e-05|gnomADg_NFE|pathogenic||1|||||||||||||||||||||||||||54495||Pathogenic|Breast…	Heterozygous	TTTCTC/TTTCTC>TTTCTC/T	High_confidence	Health predipositions/Disease risk	BRCA1	Breast-ovarian cancer, familial, susceptibility to, 1	chr17	43093329	.	TTTCTC	T	47.41	PASS	AC=1;AF=0.500;AN=2;DP=22;FS=4.123;MQ=250.00;MQRankSum=3.730;QD=2.15;ReadPosRankSum=0.398;SOR=0.991;FractionInformativeReads=0.955;R2_5P_bias=30.381	GT:AD:AF:DP:F1R2:F2R1:GQ:PL:GP:PRI:SB:MB	0/1:13,8:0.381:21:7,5:6,3:46:77,0,47:4.7409e+01,1.2218e-04,5.0000e+01:0.00,30.00,33.01:5,8,5,3:7,6,2,6	-	frameshift_variant	HIGH	BRCA1	672	Transcript	NM_007294.4	protein_coding	10/23		NM_007294.4:c.2197_2201del	NP_009225.1:p.Glu733ThrfsTer5	2310-2314	2197-2201	733-734	EK/X	GAGAAa/a	rs80357507		-1		deletion	EntrezGene
P001_57	Basic (for healthy subjects),Usually used for:Health predipositions/Disease risk	SZAvar43080	466646	ClinP_LP_var	SZAdisease8122	Pathogenic	Cardiovascular phenotype|not provided|Dilated cardiomyopathy 1G|Autosomal recessive limb-girdle muscular dystrophy type 2J	15	466646	A|stop_gained|HIGH|TTN|7273|Transcript|NM_001267550.2|protein_coding|299/363||NM_001267550.2:c.58870C>T|NP_001254479.2:p.Arg19624Ter|59095|58870|19624|R/*|Cga/Tga|rs1553649171&COSV60435736||-1||SNV|EntrezGene||YES|||G|G|||||||4.106e-06|0|0|0|0|0|0|4.498e-06|0|1.16e-05||||||||||||1.16e-05|gnomADe_SAS|pathogenic&likely_pathogenic&pathogenic/likely_pathogenic|0&1|1&1||||D|0.96804|0.574913|D|0.96750|…	Heterozygous	G/G>G/A	High_confidence	Health predipositions/Disease risk	TTN	Dilated cardiomyopathy 1G	chr2	178593338	.	G	A	50	PASS	AC=1;AF=0.500;AN=2;DP=66;FS=0.959;MQ=250.00;MQRankSum=6.817;QD=0.76;ReadPosRankSum=2.907;SOR=0.556;FractionInformativeReads=1.000;R2_5P_bias=-1.355	GT:AD:AF:DP:F1R2:F2R1:GQ:PL:GP:PRI:SB:MB	0/1:26,40:0.606:66:15,17:11,23:45:85,0,43:5.0000e+01,1.4600e-04,4.6270e+01:0.00,34.77,37.77:10,16,17,23:9,17,22,18	A	stop_gained	HIGH	TTN	7273	Transcript	NM_001267550.2	protein_coding	299/363		NM_001267550.2:c.58870C>T	NP_001254479.2:p.Arg19624Ter	59095	58870	19624	R/*	Cga/Tga	rs1553649171&COSV60435736		-1		SNV	EntrezGene
P001_6	Basic (for healthy subjects),Usually used for:Health predipositions/Disease risk	SZAvar207344	410139	ClinP_LP_var	SZAdisease9812	Pathogenic	Hereditary cancer-predisposing syndrome|Breast carcinoma|Familial cancer of breast	15	410139	T|frameshift_variant|HIGH|PALB2|79728|Transcript|NM_024675.4|protein_coding|4/13||NM_024675.4:c.557dup|NP_078951.2:p.Asn186LysfsTer4|710-711|557-558|186|N/KX|aat/aaAt|rs1555461727||-1||insertion|EntrezGene||YES||||||||||||||||||||||||||||||||||likely_pathogenic&pathogenic||1||||||||||||47|-46|-15|-16|0.00|0.00|0.00|0.00|PALB2|||||||410139||Pathogenic|Hereditary_cancer-predisposing_syndrome&Breast…	Heterozygous	A/A>A/AT	High_confidence	Health predipositions/Disease risk	PALB2	Familial cancer of breast	chr16	23635988	.	A	AT	50.00	PASS	AC=1;AF=0.500;AN=2;DP=33;FS=0.000;MQ=250.00;MQRankSum=4.881;QD=1.52;ReadPosRankSum=-0.162;SOR=0.776;FractionInformativeReads=1.000;R2_5P_bias=10.256	GT:AD:AF:DP:F1R2:F2R1:GQ:PL:GP:PRI:SB:MB	0/1:16,17:0.515:33:9,9:7,8:48:79,0,50:5.0000e+01,6.5492e-05,5.2934e+01:0.00,29.00,32.00:5,11,5,12:6,10,9,8	T	frameshift_variant	HIGH	PALB2	79728	Transcript	NM_024675.4	protein_coding	4/13		NM_024675.4:c.557dup	NP_078951.2:p.Asn186LysfsTer4	710-711	557-558	186	N/KX	aat/aaAt	rs1555461727		-1		insertion	EntrezGene
[truncated: 116 more columns]

## Sheet: Carrier
patientID	final_target_group	SZAID	Database	Database_type	SZAdiseaseID	ClinVar_CLNSIG	ClinVar_CLNDN	SZAreportCategory	ClinVar_ID	selCSQ	Zygosity	Genotype	Gene.Disease.confidence.level	Target.group	Genes	Disease	X.CHROM	POS	ID	REF	ALT	QUAL	FILTER	INFO	FORMAT	Sample	Allele	Consequence	IMPACT	SYMBOL	Gene	Feature_type	Feature	BIOTYPE	EXON	INTRON	HGVSc	HGVSp	cDNA_position	CDS_position	Protein_position	Amino_acids	Codons	Existing_variation	DISTANCE	STRAND	FLAGS	VARIANT_CLASS	SYMBOL_SOURCE
P001_103	Basic (for healthy subjects),Usually used for:Health predipositions/Disease risk	SZAvar53750	801942	ClinP_LP_var	SZAdisease3588	Pathogenic	Biotinidase deficiency	15	801942	-|frameshift_variant|HIGH|BTD|686|Transcript|NM_001370658.1|protein_coding|2/4||NM_001370658.1:c.44_45del|NP_001357587.1:p.Cys15LeufsTer16|209-210|43-44|15|C/X|TGt/t|rs750965140||1||deletion|EntrezGene||YES|||TG|GT|||||1||0.0002688|0|4.472e-05|0|0|1.872e-05|0|0.0002698|0.0002318|0.0008811|0.000151|2.406e-05|0|6.538e-05|0|0|9.418e-05|0|0.0002205|0|0.001035|0.001035|gnomADg_SAS|likely_pathogenic&pa…	Heterozygous	CTG/CTG>CTG/C	High_confidence	Health predipositions/Disease risk	BTD	Biotinidase deficiency	chr3	15635481	.	CTG	C	50.00	PASS	AC=1;AF=0.500;AN=2;DP=46;FS=8.898;MQ=250.00;MQRankSum=5.794;QD=1.09;ReadPosRankSum=1.528;SOR=0.141;FractionInformativeReads=1.000;R2_5P_bias=2.900	GT:AD:AF:DP:F1R2:F2R1:GQ:PL:GP:PRI:SB:MB:PS	0|1:22,24:0.522:46:10,13:12,11:47:80,0,47:5.0000e+01,8.8790e-05,4.9811e+01:0.00,30.00,33.01:5,17,11,13:15,7,14,10:15635477	-	frameshift_variant	HIGH	BTD	686	Transcript	NM_001370658.1	protein_coding	2/4		NM_001370658.1:c.44_45del	NP_001357587.1:p.Cys15LeufsTer16	209-210	43-44	15	C/X	TGt/t	rs750965140		1		deletion	EntrezGene
P001_127	Basic (for healthy subjects),Usually used for:Health predipositions/Disease risk	SZAvar5227	5294	ClinP_LP_var	SZAdisease17624	Pathogenic	Neoplasm of stomach|Familial adenomatous polyposis 2|Colorectal adenomatous polyposis, autosomal recessive, with pilomatricomas|Endometrial cancer|MUTYH-related disorder|Carcinoma of colon|Familial colorectal cancer|Hereditary cancer-predisposing syndrome|Pilomatrixoma|not specified|Ovarian carcinoma|not provided|Colon cancer|Small intestine carcinoid|Breast carcinoma	5	5294	T|missense_variant&splice_region_variant|MODERATE|MUTYH|4595|Transcript|NM_001048174.2|protein_coding|13/16||NM_001048174.2:c.1103G>A|NP_001041639.1:p.Gly368Asp|1181|1103|368|G/D|gGt/gAt|rs36053993&CM020287&COSV58343811||-1||SNV|EntrezGene||YES|||C|C|||deleterious(0)|probably_damaging(0.999)||0.0024|0.004876|0.0007168|0.003197|7.652e-05|5.038e-05|0.001769|0.0003469|0.005914|0.004488|0.0001507|0.0…	Heterozygous	C/C>C/T	High_confidence	Health predipositions/Disease risk	MUTYH	MUTYH-related attenuated familial adenomatous polyposis	chr1	45331556	.	C	T	50.00	PASS	AC=1;AF=0.500;AN=2;DP=38;FS=2.895;MQ=250.00;MQRankSum=5.226;QD=1.32;ReadPosRankSum=3.875;SOR=1.172;FractionInformativeReads=1.000;R2_5P_bias=6.159	GT:AD:AF:DP:F1R2:F2R1:GQ:PL:GP:PRI:SB:MB	0/1:17,21:0.553:38:7,9:10,12:48:85,0,49:5.0000e+01,7.0410e-05,5.2067e+01:0.00,34.77,37.77:8,9,13,8:10,7,5,16	T	missense_variant	MODERATE	MUTYH	4595	Transcript	NM_001048174.2	protein_coding	13/16		NM_001048174.2:c.1103G>A	NP_001041639.1:p.Gly368Asp	1181	1103	368	G/D	gGt/gAt	rs36053993&CM020287&COSV58343811		-1		SNV	EntrezGene
P001_131	Basic (for healthy subjects),Usually used for:Health predipositions/Disease risk	SZAvar5341	184952	ClinP_LP_var	SZAdisease17624	Pathogenic	not provided|Familial adenomatous polyposis 2|Hereditary cancer-predisposing syndrome	5	184952	T|missense_variant|MODERATE|MUTYH|4595|Transcript|NM_001048174.2|protein_coding|8/16||NM_001048174.2:c.559G>A|NP_001041639.1:p.Val187Met|637|559|187|V/M|Gtg/Atg|rs776487884&CM099026&COSV58344172||-1||SNV|EntrezGene||YES|||C|C|||deleterious(0)|probably_damaging(0.997)|||2.257e-05|0|2.236e-05|0|0.0002519|0|0|1.799e-06|1.656e-05|0.0002203||||||||||||0.0002519|gnomADe_EAS|likely_pathogenic&pathogenic…	Heterozygous	C/C>C/T	High_confidence	Health predipositions/Disease risk	MUTYH	MUTYH-related attenuated familial adenomatous polyposis	chr1	45332621	.	C	T	50	PASS	AC=1;AF=0.500;AN=2;DP=29;FS=3.352;MQ=250.00;MQRankSum=4.561;QD=1.72;ReadPosRankSum=2.248;SOR=0.486;FractionInformativeReads=1.000;R2_5P_bias=15.438	GT:AD:AF:DP:F1R2:F2R1:GQ:PL:GP:PRI:SB:MB	0/1:14,15:0.517:29:7,8:7,7:48:85,0,50:5.0000e+01,6.5233e-05,5.3013e+01:0.00,34.77,37.77:9,5,7,8:6,8,6,9	T	missense_variant	MODERATE	MUTYH	4595	Transcript	NM_001048174.2	protein_coding	8/16		NM_001048174.2:c.559G>A	NP_001041639.1:p.Val187Met	637	559	187	V/M	Gtg/Atg	rs776487884&CM099026&COSV58344172		-1		SNV	EntrezGene
P001_179	Basic (for healthy subjects),Usually used for:Health predipositions/Disease risk	SZAvar5341	184952	ClinP_LP_var	SZAdisease17624	Pathogenic	not provided|Familial adenomatous polyposis 2|Hereditary cancer-predisposing syndrome	5	184952	T|missense_variant|MODERATE|MUTYH|4595|Transcript|NM_001048174.2|protein_coding|8/16||NM_001048174.2:c.559G>A|NP_001041639.1:p.Val187Met|637|559|187|V/M|Gtg/Atg|rs776487884&CM099026&COSV58344172||-1||SNV|EntrezGene||YES|||C|C|||deleterious(0)|probably_damaging(0.997)|||2.257e-05|0|2.236e-05|0|0.0002519|0|0|1.799e-06|1.656e-05|0.0002203||||||||||||0.0002519|gnomADe_EAS|likely_pathogenic&pathogenic…	Heterozygous	C/C>C/T	High_confidence	Health predipositions/Disease risk	MUTYH	MUTYH-related attenuated familial adenomatous polyposis	chr1	45332621	.	C	T	50	PASS	AC=1;AF=0.500;AN=2;DP=28;FS=1.527;MQ=250.00;MQRankSum=4.480;QD=1.79;ReadPosRankSum=1.355;SOR=1.329;FractionInformativeReads=1.000;R2_5P_bias=-23.041	GT:AD:AF:DP:F1R2:F2R1:GQ:PL:GP:PRI:SB:MB	0/1:14,14:0.500:28:8,7:6,7:48:85,0,50:5.0000e+01,6.5233e-05,5.3000e+01:0.00,34.77,37.77:7,7,5,9:5,9,8,6	T	missense_variant	MODERATE	MUTYH	4595	Transcript	NM_001048174.2	protein_coding	8/16		NM_001048174.2:c.559G>A	NP_001041639.1:p.Val187Met	637	559	187	V/M	Gtg/Atg	rs776487884&CM099026&COSV58344172		-1		SNV	EntrezGene
P001_185	Basic (for healthy subjects),Usually used for:Health predipositions/Disease risk	SZAvar5341	184952	ClinP_LP_var	SZAdisease17624	Pathogenic	not provided|Familial adenomatous polyposis 2|Hereditary cancer-predisposing syndrome	5	184952	T|missense_variant|MODERATE|MUTYH|4595|Transcript|NM_001048174.2|protein_coding|8/16||NM_001048174.2:c.559G>A|NP_001041639.1:p.Val187Met|637|559|187|V/M|Gtg/Atg|rs776487884&CM099026&COSV58344172||-1||SNV|EntrezGene||YES|||C|C|||deleterious(0)|probably_damaging(0.997)|||2.257e-05|0|2.236e-05|0|0.0002519|0|0|1.799e-06|1.656e-05|0.0002203||||||||||||0.0002519|gnomADe_EAS|likely_pathogenic&pathogenic…	Heterozygous	C/C>C/T	High_confidence	Health predipositions/Disease risk	MUTYH	MUTYH-related attenuated familial adenomatous polyposis	chr1	45332621	.	C	T	50	PASS	AC=1;AF=0.500;AN=2;DP=37;FS=22.893;MQ=250.00;MQRankSum=5.181;QD=1.35;ReadPosRankSum=0.137;SOR=3.602;FractionInformativeReads=1.000;R2_5P_bias=0.113	GT:AD:AF:DP:F1R2:F2R1:GQ:PL:GP:PRI:SB:MB	0/1:18,19:0.514:37:7,10:11,9:48:85,0,50:5.0000e+01,6.5492e-05,5.2941e+01:0.00,34.77,37.77:8,10,17,2:5,13,10,9	T	missense_variant	MODERATE	MUTYH	4595	Transcript	NM_001048174.2	protein_coding	8/16		NM_001048174.2:c.559G>A	NP_001041639.1:p.Val187Met	637	559	187	V/M	Gtg/Atg	rs776487884&CM099026&COSV58344172		-1		SNV	EntrezGene
P001_186	Basic (for healthy subjects),Usually used for:Health predipositions/Disease risk	SZAvar5341	184952	ClinP_LP_var	SZAdisease17624	Pathogenic	not provided|Familial adenomatous polyposis 2|Hereditary cancer-predisposing syndrome	5	184952	T|missense_variant|MODERATE|MUTYH|4595|Transcript|NM_001048174.2|protein_coding|8/16||NM_001048174.2:c.559G>A|NP_001041639.1:p.Val187Met|637|559|187|V/M|Gtg/Atg|rs776487884&CM099026&COSV58344172||-1||SNV|EntrezGene||YES|||C|C|||deleterious(0)|probably_damaging(0.997)|||2.257e-05|0|2.236e-05|0|0.0002519|0|0|1.799e-06|1.656e-05|0.0002203||||||||||||0.0002519|gnomADe_EAS|likely_pathogenic&pathogenic…	Heterozygous	C/C>C/T	High_confidence	Health predipositions/Disease risk	MUTYH	MUTYH-related attenuated familial adenomatous polyposis	chr1	45332621	.	C	T	50	PASS	AC=1;AF=0.500;AN=2;DP=33;FS=1.377;MQ=250.00;MQRankSum=4.771;QD=1.52;ReadPosRankSum=3.113;SOR=0.791;FractionInformativeReads=1.000;R2_5P_bias=-6.385	GT:AD:AF:DP:F1R2:F2R1:GQ:PL:GP:PRI:SB:MB	0/1:13,20:0.606:33:4,9:9,11:47:85,0,47:5.0000e+01,8.7754e-05,4.9903e+01:0.00,34.77,37.77:6,7,11,9:7,6,6,14	T	missense_variant	MODERATE	MUTYH	4595	Transcript	NM_001048174.2	protein_coding	8/16		NM_001048174.2:c.559G>A	NP_001041639.1:p.Val187Met	637	559	187	V/M	Gtg/Atg	rs776487884&CM099026&COSV58344172		-1		SNV	EntrezGene
P001_210	Basic (for healthy subjects),Usually used for:Health predipositions/Disease risk	SZAvar5341	184952	ClinP_LP_var	SZAdisease17624	Pathogenic	not provided|Familial adenomatous polyposis 2|Hereditary cancer-predisposing syndrome	5	184952	T|missense_variant|MODERATE|MUTYH|4595|Transcript|NM_001048174.2|protein_coding|8/16||NM_001048174.2:c.559G>A|NP_001041639.1:p.Val187Met|637|559|187|V/M|Gtg/Atg|rs776487884&CM099026&COSV58344172||-1||SNV|EntrezGene||YES|||C|C|||deleterious(0)|probably_damaging(0.997)|||2.257e-05|0|2.236e-05|0|0.0002519|0|0|1.799e-06|1.656e-05|0.0002203||||||||||||0.0002519|gnomADe_EAS|likely_pathogenic&pathogenic…	Heterozygous	C/C>C/T	High_confidence	Health predipositions/Disease risk	MUTYH	MUTYH-related attenuated familial adenomatous polyposis	chr1	45332621	.	C	T	50	PASS	AC=1;AF=0.500;AN=2;DP=41;FS=0.000;MQ=250.00;MQRankSum=5.451;QD=1.22;ReadPosRankSum=2.967;SOR=0.580;FractionInformativeReads=1.000;R2_5P_bias=10.200	GT:AD:AF:DP:F1R2:F2R1:GQ:PL:GP:PRI:SB:MB	0/1:19,22:0.537:41:9,7:10,15:48:85,0,50:5.0000e+01,6.7304e-05,5.2583e+01:0.00,34.77,37.77:8,11,10,12:10,9,9,13	T	missense_variant	MODERATE	MUTYH	4595	Transcript	NM_001048174.2	protein_coding	8/16		NM_001048174.2:c.559G>A	NP_001041639.1:p.Val187Met	637	559	187	V/M	Gtg/Atg	rs776487884&CM099026&COSV58344172		-1		SNV	EntrezGene
P001_274	Basic (for healthy subjects),Usually used for:Health predipositions/Disease risk	SZAvar179585	3848	ClinP_LP_var	SZAdisease26964	Pathogenic	Wilson disease|not provided|Inborn genetic diseases	5	3848	T|missense_variant|MODERATE|ATP7B|540|Transcript|NM_000053.4|protein_coding|14/21||NM_000053.4:c.3207C>A|NP_000044.2:p.His1069Gln|3320|3207|1069|H/Q|caC/caA|rs76151636&CM930059||-1||SNV|EntrezGene||YES|||G|G|||deleterious_low_confidence(0)|||0.0002|0.0009447|2.987e-05|0.0004472|0.005471|0|0.0004682|0|0.001021|0.0009438|0|0.0009324|4.812e-05|0|0.0003269|0.003744|0|0.0006589|0|0.001676|0.000473|0|0…	Heterozygous	G/G>G/T	High_confidence	Health predipositions/Disease risk	ATP7B	Wilson disease	chr13	51944145	.	G	T	50	PASS	AC=1;AF=0.500;AN=2;DP=30;FS=1.485;MQ=250.00;MQRankSum=4.646;QD=1.67;ReadPosRankSum=1.701;SOR=1.296;FractionInformativeReads=1.000;R2_5P_bias=20.779	GT:AD:AF:DP:F1R2:F2R1:GQ:PL:GP:PRI:SB:MB	0/1:15,15:0.500:30:7,4:8,11:48:85,0,50:5.0000e+01,6.5233e-05,5.3000e+01:0.00,34.77,37.77:7,8,5,10:9,6,10,5	T	missense_variant	MODERATE	ATP7B	540	Transcript	NM_000053.4	protein_coding	14/21		NM_000053.4:c.3207C>A	NP_000044.2:p.His1069Gln	3320	3207	1069	H/Q	caC/caA	rs76151636&CM930059		-1		SNV	EntrezGene
P001_31	Basic (for healthy subjects),Usually used for:Health predipositions/Disease risk	SZAvar237809	279811	ClinP_LP_var	SZAdisease11199	Pathogenic	not provided|Glycogen storage disease, type II	15	279811	C|missense_variant|MODERATE|GAA|2548|Transcript|NM_000152.5|protein_coding|12/20||NM_000152.5:c.1655T>C|NP_000143.2:p.Leu552Pro|1997|1655|552|L/P|cTc/cCc|rs779556619&CM023380||1||SNV|EntrezGene||YES|||T|T|||deleterious(0)|probably_damaging(0.995)|||2.805e-05|0|0|0|0|0|0|3.418e-05|4.968e-05|0|3.287e-05|0|0|0|0|0|0|0|7.354e-05|0|0|7.354e-05|gnomADg_NFE|pathogenic|0&1|1&1||||D|0.88659|0.379247|D|0.9…	Heterozygous	T/T>T/C	High_confidence	Health predipositions/Disease risk	GAA	Glycogen storage disease, type II	chr17	80112001	.	T	C	50	PASS	AC=1;AF=0.500;AN=2;DP=16;FS=0.000;MQ=250.00;MQRankSum=3.308;QD=3.13;ReadPosRankSum=-0.053;SOR=1.230;FractionInformativeReads=1.000;R2_5P_bias=7.737	GT:AD:AF:DP:F1R2:F2R1:GQ:PL:GP:PRI:SB:MB	0/1:8,8:0.500:16:3,4:5,4:48:85,0,50:5.0000e+01,6.5233e-05,5.3000e+01:0.00,34.77,37.77:5,3,6,2:4,4,4,4	C	missense_variant	MODERATE	GAA	2548	Transcript	NM_000152.5	protein_coding	12/20		NM_000152.5:c.1655T>C	NP_000143.2:p.Leu552Pro	1997	1655	552	L/P	cTc/cCc	rs779556619&CM023380		1		SNV	EntrezGene
P001_35	Basic (for healthy subjects),Usually used for:Health predipositions/Disease risk	SZAvar179821	456552	ClinP_LP_var	SZAdisease26964	Pathogenic	Wilson disease|ATP7B-related disorder|Inborn genetic diseases|not provided	5	456552	G|frameshift_variant|HIGH|ATP7B|540|Transcript|NM_000053.4|protein_coding|8/21||NM_000053.4:c.2304dup|NP_000044.2:p.Met769HisfsTer26|2417-2418|2304-2305|768-769|-/X|-/C|rs137853287||-1||insertion|EntrezGene||YES|||||||||||9.577e-05|2.987e-05|6.708e-05|0|0.0001763|0|0.0001734|0.0001088|4.967e-05|4.637e-05|0.0001183|4.828e-05|0|6.549e-05|0|0.0001926|0|0|0.0001911|0|0.0002074|0.0002074|gnomADg_SAS|p…	Heterozygous	T/T>T/TG	High_confidence	Health predipositions/Disease risk	ATP7B	Wilson disease	chr13	51958361	.	T	TG	50.00	PASS	AC=1;AF=0.500;AN=2;DP=35;FS=3.640;MQ=250.00;MQRankSum=4.603;QD=1.43;ReadPosRankSum=-0.507;SOR=0.260;FractionInformativeReads=0.886;R2_5P_bias=5.798	GT:AD:AF:DP:F1R2:F2R1:GQ:PL:GP:PRI:SB:MB	0/1:12,19:0.613:31:6,12:6,7:47:79,0,47:5.0000e+01,9.1637e-05,4.9554e+01:0.00,29.00,32.00:2,10,6,13:6,6,11,8	G	frameshift_variant	HIGH	ATP7B	540	Transcript	NM_000053.4	protein_coding	8/21		NM_000053.4:c.2304dup	NP_000044.2:p.Met769HisfsTer26	2417-2418	2304-2305	768-769	-/X	-/C	rs137853287		-1		insertion	EntrezGene
P001_44	Basic (for healthy subjects),Usually used for:Health predipositions/Disease risk	SZAvar7039	13115	ClinP_LP_var	SZAdisease22673	Pathogenic	Retinitis pigmentosa 20|Leber congenital amaurosis 2|Autosomal recessive retinitis pigmentosa|not provided|Retinal dystrophy|Abnormality of the eye|Leber congenital amaurosis|RPE65-related disorder|Retinitis pigmentosa	15	13115	A|missense_variant|MODERATE|RPE65|6121|Transcript|NM_000329.3|protein_coding|4/14||NM_000329.3:c.271C>T|NP_000320.1:p.Arg91Trp|320|271|91|R/W|Cgg/Tgg|rs61752871&CM983758&COSV105098194&COSV99254417||-1||SNV|EntrezGene||YES|||G|G|||deleterious(0)|probably_damaging(0.941)||0.0002|7.319e-05|0.0002987|2.236e-05|3.827e-05|7.557e-05|0|0|7.464e-05|0.0001159|2.319e-05|7.226e-05|0.0001445|0|0|0|0.0003862|0…	Heterozygous	G/G>G/A	High_confidence	Health predipositions/Disease risk	RPE65	Retinitis pigmentosa 20	chr1	68444858	.	G	A	49.75	PASS	AC=1;AF=0.500;AN=2;DP=28;FS=1.946;MQ=248.30;MQRankSum=4.468;QD=1.78;ReadPosRankSum=2.119;SOR=0.298;FractionInformativeReads=1.000;R2_5P_bias=11.791	GT:AD:AF:DP:F1R2:F2R1:GQ:PL:GP:PRI:SB:MB	0/1:15,13:0.464:28:8,7:7,6:48:85,0,50:4.9748e+01,6.7822e-05,5.3000e+01:0.00,34.77,37.77:2,13,3,10:9,6,7,6	A	missense_variant	MODERATE	RPE65	6121	Transcript	NM_000329.3	protein_coding	4/14		NM_000329.3:c.271C>T	NP_000320.1:p.Arg91Trp	320	271	91	R/W	Cgg/Tgg	rs61752871&CM983758&COSV105098194&COSV99254417		-1		SNV	EntrezGene
P001_59	Basic (for healthy subjects),Usually used for:Health predipositions/Disease risk	SZAvar5227	5294	ClinP_LP_var	SZAdisease17624	Pathogenic	Neoplasm of stomach|Familial adenomatous polyposis 2|Colorectal adenomatous polyposis, autosomal recessive, with pilomatricomas|Endometrial cancer|MUTYH-related disorder|Carcinoma of colon|Familial colorectal cancer|Hereditary cancer-predisposing syndrome|Pilomatrixoma|not specified|Ovarian carcinoma|not provided|Colon cancer|Small intestine carcinoid|Breast carcinoma	5	5294	T|missense_variant&splice_region_variant|MODERATE|MUTYH|4595|Transcript|NM_001048174.2|protein_coding|13/16||NM_001048174.2:c.1103G>A|NP_001041639.1:p.Gly368Asp|1181|1103|368|G/D|gGt/gAt|rs36053993&CM020287&COSV58343811||-1||SNV|EntrezGene||YES|||C|C|||deleterious(0)|probably_damaging(0.999)||0.0024|0.004876|0.0007168|0.003197|7.652e-05|5.038e-05|0.001769|0.0003469|0.005914|0.004488|0.0001507|0.0…	Heterozygous	C/C>C/T	High_confidence	Health predipositions/Disease risk	MUTYH	MUTYH-related attenuated familial adenomatous polyposis	chr1	45331556	.	C	T	49.55	PASS	AC=1;AF=0.500;AN=2;DP=43;FS=1.206;MQ=250.00;MQRankSum=5.588;QD=1.15;ReadPosRankSum=3.616;SOR=0.897;FractionInformativeReads=1.000;R2_5P_bias=0.928	GT:AD:AF:DP:F1R2:F2R1:GQ:PL:GP:PRI:SB:MB	0/1:23,20:0.465:43:12,10:11,10:48:84,0,50:4.9547e+01,6.9893e-05,5.3000e+01:0.00,34.77,37.77:15,8,14,6:14,9,10,10	T	missense_variant	MODERATE	MUTYH	4595	Transcript	NM_001048174.2	protein_coding	13/16		NM_001048174.2:c.1103G>A	NP_001041639.1:p.Gly368Asp	1181	1103	368	G/D	gGt/gAt	rs36053993&CM020287&COSV58343811		-1		SNV	EntrezGene
P001_6	Basic (for healthy subjects),Usually used for:Health predipositions/Disease risk	SZAvar237433	4027	ClinP_LP_var	SZAdisease11199	Pathogenic	Glycogen storage disease due to acid maltase deficiency, late-onset|Glycogen storage disease, type IV|GAA-related disorder|Myopathy|Glycogen storage disease, type II|Glycogen storage disease II, adult form|not provided|Cardiovascular phenotype	15	4027	G|splice_polypyrimidine_tract_variant&intron_variant|LOW|GAA|2548|Transcript|NM_000152.5|protein_coding||1/19|NM_000152.5:c.-32-13T>G|||||||rs386834236&CS144972&CS941489||1||SNV|EntrezGene||YES|||T|T||||||0.0028|0.005416|0.000674|0.002667|0.005103|0.0001279|0.0002815|0.001238|0.006409|0.00422|0.002162|0.003757|0.001179|0|0.007388|0.006628|0|9.429e-05|0|0.0055|0.00237|0.001449|0.007388|gnomADg_AMR…	Heterozygous	T/T>T/G	High_confidence	Health predipositions/Disease risk	GAA	Glycogen storage disease, type II	chr17	80104542	.	T	G	50.00	PASS	AC=1;AF=0.500;AN=2;DP=54;FS=1.105;MQ=250.00;MQRankSum=6.139;QD=0.93;ReadPosRankSum=2.502;SOR=0.495;FractionInformativeReads=1.000;R2_5P_bias=14.592	GT:AD:AF:DP:F1R2:F2R1:GQ:PL:GP:PRI:SB:MB	0/1:21,33:0.611:54:7,22:14,11:43:85,0,41:5.0000e+01,2.0994e-04,4.4160e+01:0.00,34.77,37.78:14,7,20,13:8,13,19,14	G	splice_polypyrimidine_tract_variant	LOW	GAA	2548	Transcript	NM_000152.5	protein_coding		1/19	NM_000152.5:c.-32-13T>G							rs386834236&CS144972&CS941489		1		SNV	EntrezGene
P001_79	Basic (for healthy subjects),Usually used for:Health predipositions/Disease risk	SZAvar245338	251488	ClinP_LP_var	SZAdisease12457	Likely_pathogenic	Hypercholesterolemia, familial, 1|Familial hypercholesterolemia|not provided|Cardiovascular phenotype	14	251488	A|missense_variant|MODERATE|LDLR|3949|Transcript|NM_000527.5|protein_coding|6/18||NM_000527.5:c.858C>A|NP_000518.1:p.Ser286Arg|944|858|286|S/R|agC/agA|rs140241383&CM920432||1||SNV|EntrezGene||YES|||C|C|||deleterious(0)|probably_damaging(0.974)|||1.234e-05|0|0|0|0|0|0|1.621e-05|0|0||||||||||||1.621e-05|gnomADe_NFE|pathogenic/likely_pathogenic&pathogenic&likely_pathogenic|0&1|1&1||||D|0.85378|0.333…	Heterozygous	C/C>C/A	High_confidence	Health predipositions/Disease risk	LDLR	Hypercholesterolemia, familial, 1	chr19	11107432	.	C	A	50	PASS	AC=1;AF=0.500;AN=2;DP=33;FS=0.000;MQ=249.88;MQRankSum=4.771;QD=1.52;ReadPosRankSum=3.298;SOR=0.569;FractionInformativeReads=1.000;R2_5P_bias=-3.546	GT:AD:AF:DP:F1R2:F2R1:GQ:PL:GP:PRI:SB:MB	0/1:13,20:0.606:33:7,10:6,10:47:85,0,47:5.0000e+01,8.7754e-05,4.9905e+01:0.00,34.77,37.77:7,6,10,10:11,2,12,8	A	missense_variant	MODERATE	LDLR	3949	Transcript	NM_000527.5	protein_coding	6/18		NM_000527.5:c.858C>A	NP_000518.1:p.Ser286Arg	944	858	286	S/R	agC/agA	rs140241383&CM920432		1		SNV	EntrezGene
P001_86	Basic (for healthy subjects),Usually used for:Health predipositions/Disease risk	SZAvar53750	801942	ClinP_LP_var	SZAdisease3588	Pathogenic	Biotinidase deficiency	15	801942	-|frameshift_variant|HIGH|BTD|686|Transcript|NM_001370658.1|protein_coding|2/4||NM_001370658.1:c.44_45del|NP_001357587.1:p.Cys15LeufsTer16|209-210|43-44|15|C/X|TGt/t|rs750965140||1||deletion|EntrezGene||YES|||TG|GT|||||1||0.0002688|0|4.472e-05|0|0|1.872e-05|0|0.0002698|0.0002318|0.0008811|0.000151|2.406e-05|0|6.538e-05|0|0|9.418e-05|0|0.0002205|0|0.001035|0.001035|gnomADg_SAS|likely_pathogenic&pa…	Heterozygous	CTG/CTG>CTG/C	High_confidence	Health predipositions/Disease risk	BTD	Biotinidase deficiency	chr3	15635481	.	CTG	C	50	PASS	AC=1;AF=0.500;AN=2;DP=57;FS=5.616;MQ=250.00;MQRankSum=6.473;QD=0.88;ReadPosRankSum=0.215;SOR=1.546;FractionInformativeReads=1.000;R2_5P_bias=7.120	GT:AD:AF:DP:F1R2:F2R1:GQ:PL:GP:PRI:SB:MB:PS	0|1:29,28:0.491:57:16,10:13,18:47:80,0,47:5.0000e+01,8.6978e-05,5.0000e+01:0.00,30.00,33.01:13,16,8,20:16,13,14,14:15635477	-	frameshift_variant	HIGH	BTD	686	Transcript	NM_001370658.1	protein_coding	2/4		NM_001370658.1:c.44_45del	NP_001357587.1:p.Cys15LeufsTer16	209-210	43-44	15	C/X	TGt/t	rs750965140		1		deletion	EntrezGene
[truncated: 116 more columns]

## Sheet: Unsure
patientID	final_target_group	SZAID	Database	Database_type	SZAdiseaseID	ClinVar_CLNSIG	ClinVar_CLNDN	SZAreportCategory	ClinVar_ID	selCSQ	Zygosity	Genotype	Gene.Disease.confidence.level	Target.group	Genes	Disease	X.CHROM	POS	ID	REF	ALT	QUAL	FILTER	INFO	FORMAT	Sample	Allele	Consequence	IMPACT	SYMBOL	Gene	Feature_type	Feature	BIOTYPE	EXON	INTRON	HGVSc	HGVSp	cDNA_position	CDS_position	Protein_position	Amino_acids	Codons	Existing_variation	DISTANCE	STRAND	FLAGS	VARIANT_CLASS	SYMBOL_SOURCE
P001_166	Basic (for healthy subjects),Usually used for:Health predipositions/Disease risk	SZAvar100698	91310	ClinP_LP_var	SZAdisease6136	Pathogenic	Lynch syndrome 4|Lynch syndrome|Hereditary nonpolyposis colorectal neoplasms|Hereditary nonpolyposis colon cancer	5	91310	T|frameshift_variant|HIGH|PMS2|5395|Transcript|NM_000535.7|protein_coding|11/15||NM_000535.7:c.1730dup|NP_000526.2:p.Arg578AlafsTer3|1760-1761|1730-1731|577|K/KX|aag/aaAg|rs587779330||-1||insertion|EntrezGene||YES|||||||||||2.052e-06|0|0|0|0|1.872e-05|0|8.993e-07|1.656e-05|0||||||||||||1.872e-05|gnomADe_FIN|pathogenic||1||||||||||||28|-48|46|-48|0.00|0.00|0.00|0.00|PMS2|||||||91310||Pathogenic|Ly…	Heterozygous	C/C>C/CT	High_confidence	Health predipositions/Disease risk	PMS2	Colorectal cancer, hereditary nonpolyposis, type 4	chr7	5987034	.	C	CT	29.48	PASS	AC=1;AF=0.500;AN=2;DP=18;FS=2.452;MQ=172.05;MQRankSum=-2.920;QD=1.64;ReadPosRankSum=0.690;SOR=0.188;FractionInformativeReads=1.000;R2_5P_bias=17.423	GT:AD:AF:DP:F1R2:F2R1:GQ:PL:GP:PRI:SB:MB:PS	0|1:14,4:0.222:18:6,1:8,3:29:59,0,47:2.9478e+01,4.9434e-03,5.0005e+01:0.00,30.00,33.01:4,10,2,2:8,6,3,1:5987025	T	frameshift_variant	HIGH	PMS2	5395	Transcript	NM_000535.7	protein_coding	11/15		NM_000535.7:c.1730dup	NP_000526.2:p.Arg578AlafsTer3	1760-1761	1730-1731	577	K/KX	aag/aaAg	rs587779330		-1		insertion	EntrezGene
[truncated: 116 more columns]
