# Supplementary material for: GenRiskPro: A Comprehensive Whole-Genome Sequencing Analysis Platform for Clinical and Wellness Applications
Source: Comput Struct Biotechnol J. 2026 Mar 6;35(2):0011. doi: 10.34133/csbj.0011 (PMC13394978; doi:10.34133/csbj.0011)
Supplement: Supplementary 1 — Figs. S1 to S10 Tables S1 to S4 Data S1 to S6 [file csbj.0011.f1.zip › Supplementary_Data_3_High_screening_TR.xlsx]

## Sheet: All
final_target_group

## Sheet: Positive
final_target_group

## Sheet: Carrier
final_target_group

## Sheet: Unsure
final_target_group
