# Supplementary material for: GenRiskPro: A Comprehensive Whole-Genome Sequencing Analysis Platform for Clinical and Wellness Applications
Source: Comput Struct Biotechnol J. 2026 Mar 6;35(2):0011. doi: 10.34133/csbj.0011 (PMC13394978; doi:10.34133/csbj.0011)
Supplement: Supplementary 1 — Figs. S1 to S10 Tables S1 to S4 Data S1 to S6 [file csbj.0011.f1.zip › Supplementary_Data_6_trait_pgx_carrier_freq_compare.xlsx]

## Sheet: Traits
variant_genotype	Traits.name	category	Swedish	Turkish	freq_diff	direction
rs12913832-A/A>G/G	Eye Color	Physical Appearance	0.742574	0.0981818	0.644392	Higher in SW
rs6759321-G/G>T/T	Strength	Athleticism	0.118812	0.672727	0.553915	Higher in TR
rs1667394-C/C>T/T	Pigmentation	Physical Appearance	0.821782	0.287273	0.534509	Higher in SW
rs4988235-G/G>A/A	Lactose Intolerance	Wellness	0.524752	0.00727273	0.51748	Higher in SW
rs34706136-T/T>T/TG	Strength	Athleticism	0	0.487273	0.487273	Higher in TR
rs1052373-C/C>C/T	Endurance	Athleticism	0	0.454545	0.454545	Higher in TR
rs16891982-C/C>G/G	Skin pigmentation	Physical Appearance	0.891089	0.454545	0.436544	Higher in SW
rs1444978-T/T>C/C	Extraversion	Personality	0.683168	0.316364	0.366805	Higher in SW
rs16891982-C/C>C/G	Skin pigmentation	Physical Appearance	0.0693069	0.414545	0.345239	Higher in TR
rs1800795-C/C>G/G	Strength	Athleticism	0.247525	0.585455	0.33793	Higher in TR
rs1667394-C/C>C/T	Pigmentation	Physical Appearance	0.148515	0.48	0.331485	Higher in TR
rs4778138-A/A>A/G	Pigmentation	Physical Appearance	0.178218	0.494545	0.316328	Higher in TR
rs11091046-A/A>C/A	Power	Athleticism	0	0.305455	0.305455	Higher in TR
rs2472297-C/C>C/T	Caffeine Metabolism	Wellness	0.386139	0.0945455	0.291593	Higher in SW
rs17688916-T/T>T/A	Extraversion	Personality	0	0.272727	0.272727	Higher in TR
rs17137124-T/T>C/C	Agreeableness	Personality	0.435644	0.192727	0.242916	Higher in SW
rs1444978-T/T>T/C	Extraversion	Personality	0.257426	0.487273	0.229847	Higher in TR
rs11091046-A/A>C/C	Power	Athleticism	0.405941	0.203636	0.202304	Higher in SW
rs2010963-C/C>G/G	Endurance	Athleticism	0.554455	0.352727	0.201728	Higher in SW
rs12913832-A/A>A/G	Eye Color	Physical Appearance	0.217822	0.418182	0.20036	Higher in TR
rs12821256-T/T>T/C	Hair Color	Physical Appearance	0.217822	0.0181818	0.19964	Higher in SW
rs936145-G/G>A/A	Conscientiousness	Personality	0.267327	0.0763636	0.190963	Higher in SW
rs12896399-G/G>T/T	Pigmentation	Physical Appearance	0.257426	0.0727273	0.184698	Higher in SW
rs4988235-G/G>G/A	Lactose Intolerance	Wellness	0.356436	0.174545	0.18189	Higher in SW
rs9877408-A/A>G/G	Strength	Athleticism	0.267327	0.0872727	0.180054	Higher in SW
rs660339-G/G>A/A	Endurance	Athleticism	0.287129	0.109091	0.178038	Higher in SW
rs34706136-T/T>TG/TG	Strength	Athleticism	0	0.174545	0.174545	Higher in TR
rs1042725-C/C>T/T	Height	Physical Appearance	0.247525	0.418182	0.170657	Higher in TR
rs2332175-G/G>A/A	Finger Length Ratio	Physical Appearance	0.227723	0.381818	0.154095	Higher in TR
rs1042713-G/G>G/A	Power	Athleticism	0.366337	0.512727	0.146391	Higher in TR
rs11209774-T/T>G/G	Extraversion	Personality	0.287129	0.141818	0.145311	Higher in SW
rs2010963-C/C>C/G	Endurance	Athleticism	0.366337	0.509091	0.142754	Higher in TR
rs41299232-C/C>G/G	Endurance	Athleticism	0.445545	0.305455	0.14009	Higher in SW
rs3843540-T/T>T/C	Strength	Athleticism	0.326733	0.189091	0.137642	Higher in SW
rs4410790-T/T>T/C	Caffeine Metabolism	Wellness	0.386139	0.523636	0.137498	Higher in TR
rs7240986-G/G>A/A	Agreeableness	Personality	0.0990099	0.236364	0.137354	Higher in TR
rs4654748-C/C>C/T	Vitamin B6	Nutrition and Diet	0.584158	0.447273	0.136886	Higher in SW
rs4778138-A/A>G/G	Pigmentation	Physical Appearance	0.019802	0.156364	0.136562	Higher in TR
rs762551-C/C>A/A	Caffeine Metabolism	Wellness	0.524752	0.389091	0.135662	Higher in SW
rs2332175-G/G>G/A	Finger Length Ratio	Physical Appearance	0.613861	0.48	0.133861	Higher in SW
rs1800795-C/C>C/G	Strength	Athleticism	0.475248	0.352727	0.12252	Higher in SW
rs1051168-G/G>G/T	Hunger Response Control	Behavior	0.336634	0.458182	0.121548	Higher in TR
rs12896399-G/G>G/T	Pigmentation	Physical Appearance	0.544554	0.425455	0.1191	Higher in SW
rs1011501-T/T>T/C	Extraversion	Personality	0.386139	0.269091	0.117048	Higher in SW
rs560766-G/G>G/A	Nearsightedness(myopia)	Sensory Perception	0.39604	0.512727	0.116688	Higher in TR
rs2139053-T/T>C/C	Neuroticism	Personality	0.425743	0.309091	0.116652	Higher in SW
rs2439823-A/A>G/G	Power	Athleticism	0.356436	0.24	0.116436	Higher in SW
rs563296-G/G>A/A	Strength	Athleticism	0.356436	0.24	0.116436	Higher in SW
rs4776614-C/C>C/G	Strength	Athleticism	0.544554	0.429091	0.115464	Higher in SW
rs55680124-C/C>C/T	Power	Athleticism	0.306931	0.192727	0.114203	Higher in SW
rs12883788-C/C>C/T	Power	Athleticism	0.356436	0.469091	0.112655	Higher in TR
rs12367809-C/C>C/T	Strength	Athleticism	0.584158	0.472727	0.111431	Higher in SW
rs4654748-C/C>T/T	Vitamin B6	Nutrition and Diet	0.158416	0.269091	0.110675	Higher in TR
rs7739331-G/G>T/T	Extraversion	Personality	0.217822	0.327273	0.109451	Higher in TR
rs1805008-C/C>C/T	Red hair color	Physical Appearance	0.178218	0.0690909	0.109127	Higher in SW
rs2025804-G/G>G/A	Snacking Behavior	Behavior	0.465347	0.356364	0.108983	Higher in SW
rs5831479-GA/GA>G/G	Extraversion	Personality	0.39604	0.287273	0.108767	Higher in SW
rs7138803-G/G>G/A	Obesity	Metabolism	0.584158	0.476364	0.107795	Higher in SW
rs12055409-A/A>A/G	Strength	Athleticism	0.514851	0.407273	0.107579	Higher in SW
rs1042714-G/G>C/C	Power	Athleticism	0.366337	0.472727	0.106391	Higher in TR
rs8011870-G/G>A/A	Power	Athleticism	0.148515	0.0436364	0.104878	Higher in SW
rs2282679-T/T>T/G	Vitamin D	Nutrition and Diet	0.435644	0.330909	0.104734	Higher in SW
rs10186876-A/A>G/G	Strength	Athleticism	0.366337	0.261818	0.104518	Higher in SW
rs4410790-T/T>C/C	Caffeine Metabolism	Wellness	0.405941	0.301818	0.104122	Higher in SW
rs936145-G/G>G/A	Conscientiousness	Personality	0.514851	0.410909	0.103942	Higher in SW
rs602662-G/G>A/A	Vitamin B12	Nutrition and Diet	0.19802	0.301818	0.103798	Higher in TR
rs12971383-A/A>A/C	Extraversion	Personality	0.227723	0.330909	0.103186	Higher in TR
rs1800849-G/G>G/A	Endurance	Athleticism	0.415842	0.312727	0.103114	Higher in SW
rs35767-A/A>G/G	Strength	Athleticism	0.70297	0.6	0.10297	Higher in SW
rs2003046-C/C>C/A	Male Pattern Baldness	Physical Appearance	0.386139	0.283636	0.102502	Higher in SW
rs7833945-T/T>G/G	Agreeableness	Personality	0.386139	0.283636	0.102502	Higher in SW
rs1801282-C/C>C/G	Strength	Athleticism	0.247525	0.145455	0.10207	Higher in SW
rs6725323-A/A>A/T	Openness	Personality	0.534653	0.432727	0.101926	Higher in SW
rs41299232-C/C>C/G	Endurance	Athleticism	0.425743	0.527273	0.10153	Higher in TR
rs4341-G/G>G/C	Strength	Athleticism	0.544554	0.443636	0.100918	Higher in SW
rs11209774-T/T>T/G	Extraversion	Personality	0.584158	0.483636	0.100522	Higher in SW
rs2937573-G/G>A/A	Misophonia	Sensory Perception	0.257426	0.356364	0.0989379	Higher in TR
rs429358-T/T>T/C	Alzheimer's disease risk	Neurogenic and Cognitive functions	0.207921	0.109091	0.0988299	Higher in SW
rs3739070-A/A>A/C	Iris Patterns	Physical Appearance	0.138614	0.04	0.0986139	Higher in SW
rs1870377-T/T>T/A	Endurance	Athleticism	0.435644	0.338182	0.0974617	Higher in SW
rs1521624-C/C>C/A	Strength	Athleticism	0.524752	0.429091	0.0956616	Higher in SW
rs2001433-T/T>A/A	Neuroticism	Personality	0.346535	0.250909	0.0956256	Higher in SW
rs1799941-G/G>G/A	Testosterone Levels	Hormones	0.39604	0.301818	0.0942214	Higher in SW
rs12594956-C/C>A/A	Endurance	Athleticism	0.336634	0.429091	0.0924572	Higher in TR
rs7564856-G/G>A/A	Endurance	Athleticism	0.435644	0.345455	0.090189	Higher in SW
rs11881338-T/T>T/A	Power	Athleticism	0.544554	0.454545	0.090009	Higher in SW
rs6948912-T/T>C/C	Neuroticism	Personality	0.0891089	0.178182	0.0890729	Higher in TR
rs7144481-C/C>T/T	Endurance	Athleticism	0.732673	0.643636	0.0890369	Higher in SW
rs6905419-C/C>T/T	Strength	Athleticism	0.039604	0.127273	0.0876688	Higher in TR
rs1052373-C/C>T/T	Endurance	Athleticism	0	0.0872727	0.0872727	Higher in TR
rs713598-C/C>C/G	Taste Preference and Perception: bitter taste	Sensory Perception	0.425743	0.512727	0.0869847	Higher in TR
rs7832552-C/C>C/T	Power	Athleticism	0.50495	0.418182	0.0867687	Higher in SW
rs4134943-C/C>C/T	Power	Athleticism	0.366337	0.28	0.0863366	Higher in SW
rs1800169-G/G>G/A	Muscle Strength	Athleticism	0.237624	0.323636	0.0860126	Higher in TR
rs2025804-G/G>A/A	Snacking Behavior	Behavior	0.445545	0.530909	0.0853645	Higher in TR
rs602662-G/G>G/A	Vitamin B12	Nutrition and Diet	0.564356	0.48	0.0843564	Higher in SW
rs11549465-C/C>C/T	Strength	Athleticism	0.178218	0.261818	0.0836004	Higher in TR
rs7732671-G/G>G/C	Endurance	Athleticism	0.138614	0.221818	0.0832043	Higher in TR
rs615632-C/C>C/T	Neuroticism	Personality	0.376238	0.458182	0.0819442	Higher in TR
rs35767-A/A>A/G	Strength	Athleticism	0.267327	0.349091	0.0817642	Higher in TR
rs33972313-C/C>C/T	Vitamin C	Nutrition and Diet	0.0990099	0.0181818	0.0808281	Higher in SW
rs12599952-G/G>A/A	Strength	Athleticism	0.039604	0.12	0.080396	Higher in TR
rs11996715-C/C>C/A	Openness	Personality	0.544554	0.465455	0.0790999	Higher in SW
rs7191721-A/A>A/G	Endurance	Athleticism	0.514851	0.436364	0.0784878	Higher in SW
rs174547-T/T>C/C	Polyunsaturated Fats	Nutrition and Diet	0.128713	0.0509091	0.0778038	Higher in SW
rs3923809-A/A>A/G	Sleep Movement	Wellness	0.465347	0.541818	0.0764716	Higher in TR
rs563296-G/G>G/A	Strength	Athleticism	0.534653	0.458182	0.0764716	Higher in SW
rs6759321-G/G>G/T	Strength	Athleticism	0.356436	0.28	0.0764356	Higher in SW
rs2764264-C/C>T/T	Longevity	Longevity	0.465347	0.389091	0.0762556	Higher in SW
rs1805007-C/C>C/T	Freckling	Physical Appearance	0.108911	0.0327273	0.0761836	Higher in SW
rs11996715-C/C>A/A	Openness	Personality	0.237624	0.312727	0.0751035	Higher in TR
rs2001433-T/T>T/A	Neuroticism	Personality	0.415842	0.490909	0.0750675	Higher in TR
rs429358+rs7412-e3/e4	Alzheimer's disease risk	Neurogenic and Cognitive functions	0.168317	0.0945455	0.0737714	Higher in SW
rs5082-G/G>A/A	Saturated Fat and Weight	Wellness	0.366337	0.44	0.0736634	Higher in TR
rs9320823-T/T>C/C	Strength	Athleticism	0.366337	0.44	0.0736634	Higher in TR
rs7825636-A/A>A/G	Neuroticism	Personality	0.435644	0.509091	0.0734473	Higher in TR
rs61689447-GTT/GTT>G/G	Openness	Personality	0.326733	0.4	0.0732673	Higher in TR
rs10034228-T/T>T/C	Nearsightedness(myopia)	Sensory Perception	0.39604	0.469091	0.0730513	Higher in TR
rs429358+rs7412-e3/e3	Alzheimer's disease risk	Neurogenic and Cognitive functions	0.643564	0.716364	0.0727993	Higher in TR
rs143384-G/G>A/A	Power	Athleticism	0.287129	0.214545	0.0725833	Higher in SW
rs12055409-A/A>G/G	Strength	Athleticism	0.386139	0.458182	0.0720432	Higher in TR
rs7165759-G/G>G/A	Strength	Athleticism	0.346535	0.418182	0.0716472	Higher in TR
rs6905419-C/C>C/T	Strength	Athleticism	0.475248	0.403636	0.0716112	Higher in SW
rs615632-C/C>T/T	Neuroticism	Personality	0.336634	0.265455	0.0711791	Higher in SW
rs699785-G/G>G/A	Power	Athleticism	0.326733	0.396364	0.069631	Higher in TR
rs2472297-C/C>T/T	Caffeine Metabolism	Wellness	0.0693069	0	0.0693069	Higher in SW
rs4343-G/G>G/A	Strength	Athleticism	0.534653	0.465455	0.0691989	Higher in SW
rs7606514-A/A>A/G	Extraversion	Personality	0.277228	0.345455	0.0682268	Higher in TR
rs7606514-A/A>G/G	Extraversion	Personality	0.693069	0.625455	0.0676148	Higher in SW
rs143384-G/G>G/A	Power	Athleticism	0.485149	0.552727	0.0675788	Higher in TR
rs73598374-C/C>C/T	Deep Sleep	Wellness	0.158416	0.225455	0.0670387	Higher in TR
rs3213537-C/C>C/T	Power	Athleticism	0.306931	0.24	0.0669307	Higher in SW
rs2439823-A/A>A/G	Power	Athleticism	0.524752	0.458182	0.0665707	Higher in SW
rs10034228-T/T>C/C	Nearsightedness(myopia)	Sensory Perception	0.0792079	0.145455	0.0662466	Higher in TR
rs12367809-C/C>T/T	Strength	Athleticism	0.0792079	0.145455	0.0662466	Higher in TR
rs4341-G/G>C/C	Strength	Athleticism	0.247525	0.181818	0.0657066	Higher in SW
rs12722-C/C>T/T	Endurance	Athleticism	0.287129	0.221818	0.0653105	Higher in SW
rs13107325-C/C>C/T	Power	Athleticism	0.0990099	0.163636	0.0646265	Higher in TR
rs16991615-G/G>G/A	Menopause Age	Hormones	0.0594059	0.123636	0.0642304	Higher in TR
rs17137124-T/T>T/C	Agreeableness	Personality	0.415842	0.48	0.0641584	Higher in TR
rs3764002-C/C>C/T	Extraversion	Personality	0.405941	0.341818	0.0641224	Higher in SW
rs7138803-G/G>A/A	Obesity	Metabolism	0.0792079	0.141818	0.0626103	Higher in TR
rs2741762-G/G>A/A	Cilantro (Coriander) Preference	Sensory Perception	0.326733	0.389091	0.0623582	Higher in TR
rs13135092-A/A>A/G	Strength	Athleticism	0.108911	0.170909	0.0619982	Higher in TR
rs2228059-T/T>G/G	Muscle Volume	Athleticism	0.287129	0.225455	0.0616742	Higher in SW
rs1393350-G/G>G/A	Eye Color	Physical Appearance	0.39604	0.334545	0.0614941	Higher in SW
rs17300539-G/G>G/A	Obesity	Metabolism	0.0990099	0.16	0.0609901	Higher in TR
rs7247312-A/A>A/G	Power	Athleticism	0.188119	0.127273	0.0608461	Higher in SW
rs4994-A/A>A/G	Endurance	Athleticism	0.0792079	0.138182	0.0589739	Higher in TR
rs8111989-T/T>C/C	Strength	Athleticism	0.0792079	0.138182	0.0589739	Higher in TR
rs2267668-G/G>A/A	Exercise Response	Athleticism	0.683168	0.741818	0.0586499	Higher in TR
rs12599952-G/G>G/A	Strength	Athleticism	0.465347	0.407273	0.0580738	Higher in SW
rs7144481-C/C>C/T	Endurance	Athleticism	0.247525	0.305455	0.0579298	Higher in TR
rs7825636-A/A>G/G	Neuroticism	Personality	0.326733	0.269091	0.0576418	Higher in SW
rs558129-G/G>G/A	Strength	Athleticism	0.386139	0.443636	0.0574977	Higher in TR
rs1011501-T/T>C/C	Extraversion	Personality	0.0792079	0.0218182	0.0573897	Higher in SW
rs2016520-C/C>T/T	Baseline Cholesterol	Cardiovascular	0.653465	0.596364	0.0571017	Higher in SW
rs10452738-A/A>G/G	Power	Athleticism	0.0891089	0.145455	0.0563456	Higher in TR
rs10505025-A/A>A/G	Power	Athleticism	0.19802	0.141818	0.0562016	Higher in SW
rs1049305-G/G>G/C	Endurance	Athleticism	0.405941	0.461818	0.0558776	Higher in TR
rs236448-A/A>C/C	Power	Athleticism	0.0792079	0.134545	0.0553375	Higher in TR
rs4343-G/G>A/A	Strength	Athleticism	0.247525	0.192727	0.0547975	Higher in SW
rs1800849-G/G>A/A	Endurance	Athleticism	0.0693069	0.0145455	0.0547615	Higher in SW
rs17688916-T/T>A/A	Extraversion	Personality	0	0.0545455	0.0545455	Higher in TR
rs11091046-A/A>A/C	Power	Athleticism	0.217822	0.163636	0.0541854	Higher in SW
rs1800012-C/C>C/A	Ligament Injury Susceptibility	Athleticism	0.336634	0.283636	0.0529973	Higher in SW
rs1726866-G/G>A/A	Taste Preference and Perception: bitter taste	Sensory Perception	0.306931	0.254545	0.0523852	Higher in SW
rs7832552-C/C>T/T	Power	Athleticism	0.128713	0.0763636	0.0523492	Higher in SW
rs2273555-G/G>G/A	Strength	Athleticism	0.524752	0.472727	0.0520252	Higher in SW
rs2267668-G/G>G/A	Exercise Response	Athleticism	0.277228	0.225455	0.0517732	Higher in SW
rs1870377-T/T>A/A	Endurance	Athleticism	0.0693069	0.0181818	0.0511251	Higher in SW
rs3930459-T/T>T/C	Cilantro (Coriander) Preference	Sensory Perception	0.534653	0.483636	0.0510171	Higher in SW
rs1049305-G/G>C/C	Endurance	Athleticism	0.138614	0.189091	0.050477	Higher in TR
rs1572312-G/G>G/T	Endurance	Athleticism	0.0990099	0.149091	0.050081	Higher in TR
rs2937573-G/G>G/A	Misophonia	Sensory Perception	0.514851	0.465455	0.0493969	Higher in SW
rs4734621-T/T>C/C	Power	Athleticism	0.158416	0.109091	0.0493249	Higher in SW
rs7833945-T/T>T/G	Agreeableness	Personality	0.445545	0.494545	0.0490009	Higher in TR
rs2726036-A/A>C/C	Strength	Athleticism	0.128713	0.08	0.0487129	Higher in SW
rs12272004-C/C>C/A	Vitamin E	Nutrition and Diet	0.118812	0.167273	0.0484608	Higher in TR
rs11121542-G/G>G/A	Strength	Athleticism	0.188119	0.236364	0.0482448	Higher in TR
rs3827760-A/A>A/G	Hair thickness	Physical Appearance	0.039604	0.0872727	0.0476688	Higher in TR
rs429358+rs7412-e2/e3	Alzheimer's disease risk	Neurogenic and Cognitive functions	0.108911	0.156364	0.0474527	Higher in TR
rs1726866-G/G>G/A	Taste Preference and Perception: bitter taste	Sensory Perception	0.465347	0.512727	0.0473807	Higher in TR
rs6565586-T/T>A/A	Strength	Athleticism	0.0693069	0.116364	0.0470567	Higher in TR
rs7570-G/G>C/C	Openness	Personality	0.0693069	0.116364	0.0470567	Higher in TR
rs9939609-T/T>A/A	Endurance	Athleticism	0.138614	0.185455	0.0468407	Higher in TR
rs4253778-G/G>G/C	Strength	Athleticism	0.207921	0.254545	0.0466247	Higher in TR
rs2016520-C/C>C/T	Baseline Cholesterol	Cardiovascular	0.306931	0.352727	0.0457966	Higher in TR
rs1051730-G/G>A/A	Nicotine Response	Substance Reaction	0.158416	0.112727	0.0456886	Higher in SW
rs2228059-T/T>T/G	Muscle Volume	Athleticism	0.445545	0.490909	0.0453645	Higher in TR
rs6498809-C/C>C/T	Neuroticism	Personality	0.445545	0.490909	0.0453645	Higher in TR
rs680-T/T>C/C	Power	Athleticism	0.455446	0.410909	0.0445365	Higher in SW
rs6269-A/A>G/G	Pain Sensitivity	Sensory Perception	0.148515	0.192727	0.0442124	Higher in TR
rs11264302-G/G>A/A	Power	Athleticism	0.247525	0.203636	0.0438884	Higher in SW
rs901850-G/G>T/T	Strength	Athleticism	0.0693069	0.0254545	0.0438524	Higher in SW
rs2920503-C/C>T/T	Power	Athleticism	0.0693069	0.112727	0.0434203	Higher in TR
rs1667369-A/A>A/C	Power	Athleticism	0.386139	0.429091	0.0429523	Higher in TR
rs7570-G/G>G/C	Openness	Personality	0.435644	0.392727	0.0429163	Higher in SW
rs35918640-A/A>A/AT	Extraversion	Personality	0.475248	0.432727	0.0425203	Higher in SW
rs699-A/A>A/G	Strength	Athleticism	0.415842	0.458182	0.0423402	Higher in TR
rs4734621-T/T>T/C	Power	Athleticism	0.445545	0.403636	0.0419082	Higher in SW
rs901850-G/G>G/T	Strength	Athleticism	0.306931	0.265455	0.0414761	Higher in SW
rs1426654-A/A>A/G	Skin pigmentation	Physical Appearance	0.00990099	0.0509091	0.0410081	Higher in TR
rs12970134-G/G>G/A	Obesity	Metabolism	0.366337	0.407273	0.0409361	Higher in TR
rs2139053-T/T>T/C	Neuroticism	Personality	0.435644	0.476364	0.0407201	Higher in TR
rs12594956-C/C>C/A	Endurance	Athleticism	0.49505	0.454545	0.0405041	Higher in SW
rs35424804-C/C>T/T	Extraversion	Personality	0.247525	0.207273	0.040252	Higher in SW
rs9877408-A/A>A/G	Strength	Athleticism	0.356436	0.396364	0.039928	Higher in TR
rs699-A/A>G/G	Strength	Athleticism	0.247525	0.287273	0.039748	Higher in TR
rs6565586-T/T>T/A	Strength	Athleticism	0.425743	0.465455	0.039712	Higher in TR
rs7396943-G/G>C/C	Neuroticism	Personality	0.138614	0.178182	0.039568	Higher in TR
rs10203386-T/T>T/A	Strength	Athleticism	0.50495	0.465455	0.0394959	Higher in SW
rs2282679-T/T>G/G	Vitamin D	Nutrition and Diet	0.0792079	0.04	0.0392079	Higher in SW
rs1815739-C/C>C/T	Strength	Athleticism	0.455446	0.494545	0.0390999	Higher in TR
rs679620-T/T>T/C	Achilles Tendinopathy	Athleticism	0.455446	0.494545	0.0390999	Higher in TR
rs10452738-A/A>A/G	Power	Athleticism	0.475248	0.436364	0.0388839	Higher in SW
rs919013-T/T>C/C	Openness	Personality	0.29703	0.258182	0.0388479	Higher in SW
rs2070744-C/C>T/T	Power	Athleticism	0.415842	0.454545	0.0387039	Higher in TR
rs4776614-C/C>G/G	Strength	Athleticism	0.415842	0.454545	0.0387039	Higher in TR
rs1937-G/G>G/C	Endurance	Athleticism	0.128713	0.167273	0.0385599	Higher in TR
rs3843540-T/T>C/C	Strength	Athleticism	0.0594059	0.0218182	0.0375878	Higher in SW
rs11881338-T/T>A/A	Power	Athleticism	0.188119	0.225455	0.0373357	Higher in TR
rs12722-C/C>C/T	Endurance	Athleticism	0.50495	0.541818	0.0368677	Higher in TR
rs61689447-GTT/GTT>GTT/G	Openness	Personality	0.49505	0.458182	0.0368677	Higher in SW
rs2229309-G/G>C/C	Endurance	Athleticism	0.356436	0.32	0.0364356	Higher in SW
rs699785-G/G>A/A	Power	Athleticism	0.029703	0.0654545	0.0357516	Higher in TR
rs35918640-A/A>AT/AT	Extraversion	Personality	0.188119	0.152727	0.0353915	Higher in SW
rs205262-A/A>A/G	Power	Athleticism	0.346535	0.381818	0.0352835	Higher in TR
rs8011870-G/G>G/A	Power	Athleticism	0.336634	0.301818	0.0348155	Higher in SW
rs10203386-T/T>A/A	Strength	Athleticism	0.0891089	0.123636	0.0345275	Higher in TR
rs7191721-A/A>G/G	Endurance	Athleticism	0.29703	0.330909	0.0338794	Higher in TR
rs1042725-C/C>C/T	Height	Physical Appearance	0.455446	0.421818	0.0336274	Higher in SW
rs2726036-A/A>A/C	Strength	Athleticism	0.455446	0.421818	0.0336274	Higher in SW
rs9320823-T/T>T/C	Strength	Athleticism	0.455446	0.421818	0.0336274	Higher in SW
rs4626333-C/C>C/T	Strength	Athleticism	0.257426	0.290909	0.0334833	Higher in TR
rs1513475-T/T>T/C	Strength	Athleticism	0.49505	0.461818	0.0332313	Higher in SW
rs8192678-C/C>T/T	Strength	Athleticism	0.138614	0.105455	0.0331593	Higher in SW
rs303760-C/C>C/T	Strength	Athleticism	0.465347	0.432727	0.0326193	Higher in SW
rs10501089-C/C>C/T	Power	Athleticism	0.0693069	0.101818	0.0325113	Higher in TR
rs3930459-T/T>C/C	Cilantro (Coriander) Preference	Sensory Perception	0.168317	0.2	0.0316832	Higher in TR
rs7349332-C/C>C/T	Hair curl	Physical Appearance	0.227723	0.196364	0.0313591	Higher in SW
rs56068671-G/G>G/T	Strength	Athleticism	0.128713	0.16	0.0312871	Higher in TR
rs1953558-T/T>C/C	Odor detection	Sensory Perception	0.19802	0.167273	0.0307471	Higher in SW
rs17646946-G/G>A/A	Hair curl	Physical Appearance	0.0594059	0.0290909	0.030315	Higher in SW
rs1801131-T/T>T/G	Strength	Athleticism	0.475248	0.505455	0.030207	Higher in TR
rs7396943-G/G>G/C	Neuroticism	Personality	0.475248	0.505455	0.030207	Higher in TR
rs679620-T/T>C/C	Achilles Tendinopathy	Athleticism	0.346535	0.316364	0.030171	Higher in SW
rs1042713-G/G>A/A	Power	Athleticism	0.217822	0.189091	0.0287309	Higher in SW
rs2764264-C/C>C/T	Longevity	Longevity	0.455446	0.483636	0.0281908	Higher in TR
rs2070744-C/C>C/T	Power	Athleticism	0.415842	0.443636	0.0277948	Higher in TR
rs35424804-C/C>C/T	Extraversion	Personality	0.485149	0.512727	0.0275788	Higher in TR
rs762551-C/C>C/A	Caffeine Metabolism	Wellness	0.405941	0.432727	0.0267867	Higher in TR
rs4129585-A/A>A/C	Neuroticism	Personality	0.475248	0.501818	0.0265707	Higher in TR
rs12971383-A/A>C/C	Extraversion	Personality	0.00990099	0.0363636	0.0264626	Higher in TR
rs205262-A/A>G/G	Power	Athleticism	0.0990099	0.0727273	0.0262826	Higher in SW
rs10501089-C/C>T/T	Power	Athleticism	0.029703	0.00363636	0.0260666	Higher in SW
rs11264302-G/G>G/A	Power	Athleticism	0.49505	0.469091	0.0259586	Higher in SW
rs7739331-G/G>G/T	Extraversion	Personality	0.465347	0.490909	0.0255626	Higher in TR
rs5400-G/G>A/A	Sugar Intake	Behavior	0	0.0254545	0.0254545	Higher in TR
rs558129-G/G>A/A	Strength	Athleticism	0.0693069	0.0945455	0.0252385	Higher in TR
rs429358-T/T>C/C	Alzheimer's disease risk	Neurogenic and Cognitive functions	0.039604	0.0145455	0.0250585	Higher in SW
rs429358+rs7412-e4/e4	Alzheimer's disease risk	Neurogenic and Cognitive functions	0.039604	0.0145455	0.0250585	Higher in SW
rs429358+rs7412-Unknown	Alzheimer's disease risk	Neurogenic and Cognitive functions	0.039604	0.0145455	0.0250585	Higher in SW
rs2280084-C/C>C/A	Power	Athleticism	0.50495	0.48	0.0249505	Higher in SW
rs8085664-C/C>C/A	Male Pattern Baldness	Physical Appearance	0.346535	0.370909	0.0243744	Higher in TR
rs6498809-C/C>T/T	Neuroticism	Personality	0.227723	0.203636	0.0240864	Higher in SW
rs4134943-C/C>T/T	Power	Athleticism	0.019802	0.0436364	0.0238344	Higher in TR
rs3213537-C/C>T/T	Power	Athleticism	0.0594059	0.0363636	0.0230423	Higher in SW
rs2854464-A/A>G/G	Power	Athleticism	0.0990099	0.0763636	0.0226463	Higher in SW
rs10499043-C/C>T/T	Endurance	Athleticism	0.029703	0.00727273	0.0224302	Higher in SW
rs10505025-A/A>G/G	Power	Athleticism	0.029703	0.00727273	0.0224302	Higher in SW
rs117890891-T/T>T/G	Openness	Personality	0.029703	0.00727273	0.0224302	Higher in SW
rs7349332-C/C>T/T	Hair curl	Physical Appearance	0.029703	0.00727273	0.0224302	Higher in SW
rs7412-C/C>C/T	Alzheimer's disease risk	Neurogenic and Cognitive functions	0.148515	0.170909	0.0223942	Higher in TR
rs1513475-T/T>C/C	Strength	Athleticism	0.138614	0.116364	0.0222502	Higher in SW
rs8192678-C/C>C/T	Strength	Athleticism	0.39604	0.418182	0.0221422	Higher in TR
rs1801131-T/T>G/G	Strength	Athleticism	0.108911	0.130909	0.0219982	Higher in TR
rs7240986-G/G>G/A	Agreeableness	Personality	0.534653	0.512727	0.0219262	Higher in SW
rs2229309-G/G>G/C	Endurance	Athleticism	0.465347	0.487273	0.0219262	Higher in TR
rs5831479-GA/GA>GA/G	Extraversion	Personality	0.465347	0.487273	0.0219262	Higher in TR
rs2280084-C/C>A/A	Power	Athleticism	0.356436	0.334545	0.0218902	Higher in SW
rs35767-A/A>G/A	Strength	Athleticism	0	0.0218182	0.0218182	Higher in TR
rs2741762-G/G>G/A	Cilantro (Coriander) Preference	Sensory Perception	0.544554	0.523636	0.0209181	Higher in SW
rs2073711-A/A>G/G	Lumbar Disc Disease Susceptibility	Athleticism	0.405941	0.385455	0.020486	Higher in SW
rs1051168-G/G>T/T	Hunger Response Control	Behavior	0.0891089	0.109091	0.019982	Higher in TR
rs236448-A/A>A/C	Power	Athleticism	0.445545	0.465455	0.01991	Higher in TR
rs12821256-T/T>C/C	Hair Color	Physical Appearance	0.019802	0	0.019802	Higher in SW
rs17602729-G/G>G/A	Power	Athleticism	0.237624	0.218182	0.0194419	Higher in SW
rs7128512-A/A>G/A	Strength	Athleticism	0	0.0181818	0.0181818	Higher in TR
rs5400-G/G>G/A	Sugar Intake	Behavior	0.247525	0.265455	0.0179298	Higher in TR
rs55680124-C/C>T/T	Power	Athleticism	0.039604	0.0218182	0.0177858	Higher in SW
rs174547-T/T>T/C	Polyunsaturated Fats	Nutrition and Diet	0.435644	0.418182	0.0174617	Higher in SW
rs11548200-T/T>T/C	Power	Athleticism	0.0594059	0.0763636	0.0169577	Higher in TR
rs117713019-C/C>C/T	Neuroticism	Personality	0.0891089	0.0727273	0.0163816	Higher in SW
rs1695-A/A>G/G	Endurance	Athleticism	0.0891089	0.0727273	0.0163816	Higher in SW
rs1426654-A/A>G/G	Skin pigmentation	Physical Appearance	0.019802	0.00363636	0.0161656	Higher in SW
rs1799945-C/C>G/G	Endurance	Athleticism	0.019802	0.00363636	0.0161656	Higher in SW
rs4074992-C/C>C/T	Power	Athleticism	0.475248	0.490909	0.0156616	Higher in TR
rs11549465-C/C>T/T	Strength	Athleticism	0.00990099	0.0254545	0.0155536	Higher in TR
rs560766-G/G>A/A	Nearsightedness(myopia)	Sensory Perception	0.188119	0.203636	0.0155176	Higher in TR
rs12883788-C/C>T/T	Power	Athleticism	0.207921	0.192727	0.0151935	Higher in SW
rs17646946-G/G>G/A	Hair curl	Physical Appearance	0.316832	0.301818	0.0150135	Higher in SW
rs4481887-A/A>G/G	Asparagus Odor Detection	Sensory Perception	0.574257	0.589091	0.0148335	Higher in TR
rs7247312-A/A>G/G	Power	Athleticism	0	0.0145455	0.0145455	Higher in TR
rs7732671-G/G>C/C	Endurance	Athleticism	0	0.0145455	0.0145455	Higher in TR
rs6996198-C/C>T/T	Openness	Personality	0.039604	0.0254545	0.0141494	Higher in SW
rs2273555-G/G>A/A	Strength	Athleticism	0.326733	0.312727	0.0140054	Higher in SW
rs9939609-T/T>T/A	Endurance	Athleticism	0.435644	0.421818	0.0138254	Higher in SW
rs3764002-C/C>T/T	Extraversion	Personality	0.0792079	0.0654545	0.0137534	Higher in SW
rs3923809-A/A>G/G	Sleep Movement	Wellness	0.0990099	0.112727	0.0137174	Higher in TR
rs4481887-A/A>A/G	Asparagus Odor Detection	Sensory Perception	0.346535	0.36	0.0134653	Higher in TR
rs5082-G/G>G/A	Saturated Fat and Weight	Wellness	0.475248	0.461818	0.0134293	Higher in SW
rs1799941-G/G>A/A	Testosterone Levels	Hormones	0.049505	0.0363636	0.0131413	Higher in SW
rs10499043-C/C>C/T	Endurance	Athleticism	0.19802	0.210909	0.0128893	Higher in TR
rs17602729-G/G>A/A	Power	Athleticism	0.019802	0.00727273	0.0125293	Higher in SW
rs303760-C/C>T/T	Strength	Athleticism	0.158416	0.170909	0.0124932	Higher in TR
rs662799-G/G>A/A	Metabolic Syndrome	Metabolism	0.841584	0.829091	0.0124932	Higher in SW
rs2003046-C/C>A/A	Male Pattern Baldness	Physical Appearance	0.049505	0.0618182	0.0123132	Higher in TR
rs11121542-G/G>A/A	Strength	Athleticism	0.00990099	0.0218182	0.0119172	Higher in TR
rs1937-G/G>C/C	Endurance	Athleticism	0.00990099	0.0218182	0.0119172	Higher in TR
rs7128512-A/A>G/G	Strength	Athleticism	0.742574	0.730909	0.0116652	Higher in SW
rs1815739-C/C>T/T	Strength	Athleticism	0.207921	0.196364	0.0115572	Higher in SW
rs4626333-C/C>T/T	Strength	Athleticism	0.029703	0.0181818	0.0115212	Higher in SW
rs11996715-C/C>A/C	Openness	Personality	0	0.0109091	0.0109091	Higher in TR
rs12970134-G/G>A/A	Obesity	Metabolism	0.0693069	0.08	0.0106931	Higher in TR
rs4253778-G/G>C/C	Strength	Athleticism	0.039604	0.0290909	0.0105131	Higher in SW
rs890022-G/G>G/A	Strength	Athleticism	0.138614	0.149091	0.010477	Higher in TR
rs10186876-A/A>A/G	Strength	Athleticism	0.49505	0.505455	0.010405	Higher in TR
rs6725323-A/A>T/T	Openness	Personality	0.0990099	0.109091	0.010081	Higher in TR
rs16991615-G/G>A/A	Menopause Age	Hormones	0.00990099	0	0.00990099	Higher in SW
rs1805007-C/C>T/T	Freckling	Physical Appearance	0.00990099	0	0.00990099	Higher in SW
rs1805009-G/G>G/C	Red hair color	Physical Appearance	0.00990099	0	0.00990099	Higher in SW
rs3739070-A/A>C/C	Iris Patterns	Physical Appearance	0.00990099	0	0.00990099	Higher in SW
rs61689447-GTT/GTT>G/GTT	Openness	Personality	0.00990099	0	0.00990099	Higher in SW
rs671-G/G>G/A	Strength	Athleticism	0.00990099	0	0.00990099	Higher in SW
rs7181866-A/A>G/G	Endurance	Athleticism	0.00990099	0	0.00990099	Higher in SW
rs660339-G/G>G/A	Endurance	Athleticism	0.415842	0.425455	0.00961296	Higher in TR
rs1521624-C/C>A/A	Strength	Athleticism	0.227723	0.218182	0.00954095	Higher in SW
rs1799945-C/C>C/G	Endurance	Athleticism	0.19802	0.207273	0.00925293	Higher in TR
rs2920503-C/C>C/T	Power	Athleticism	0.445545	0.436364	0.00918092	Higher in SW
rs8111989-T/T>T/C	Strength	Athleticism	0.445545	0.436364	0.00918092	Higher in SW
rs1801282-C/C>G/G	Strength	Athleticism	0.019802	0.0109091	0.00889289	Higher in SW
rs3827760-A/A>G/G	Hair thickness	Physical Appearance	0.019802	0.0109091	0.00889289	Higher in SW
rs7128512-A/A>A/G	Strength	Athleticism	0.227723	0.236364	0.00864086	Higher in TR
rs10427255-C/C>C/T	Photic Sneeze Reflex	Sensory Perception	0.475248	0.483636	0.00838884	Higher in TR
rs7564856-G/G>G/A	Endurance	Athleticism	0.475248	0.483636	0.00838884	Higher in TR
rs2073711-A/A>A/G	Lumbar Disc Disease Susceptibility	Athleticism	0.455446	0.447273	0.00817282	Higher in SW
rs1042714-G/G>G/C	Power	Athleticism	0.435644	0.443636	0.0079928	Higher in TR
rs17822931-C/C>T/T	Earwax Type	Physical Appearance	0.039604	0.0472727	0.00766877	Higher in TR
rs1800012-C/C>A/A	Ligament Injury Susceptibility	Athleticism	0.039604	0.0472727	0.00766877	Higher in TR
rs7181866-A/A>A/G	Endurance	Athleticism	0.039604	0.0472727	0.00766877	Higher in TR
rs4880-A/A>G/G	Power	Athleticism	0.217822	0.225455	0.00763276	Higher in TR
rs8085664-C/C>A/A	Male Pattern Baldness	Physical Appearance	0.0693069	0.0618182	0.00748875	Higher in SW
rs11549465-C/C>T/C	Strength	Athleticism	0	0.00727273	0.00727273	Higher in TR
rs13135092-A/A>G/G	Strength	Athleticism	0	0.00727273	0.00727273	Higher in TR
rs1667369-A/A>C/A	Power	Athleticism	0	0.00727273	0.00727273	Higher in TR
rs2332175-G/G>A/G	Finger Length Ratio	Physical Appearance	0	0.00727273	0.00727273	Higher in TR
rs4994-A/A>G/G	Endurance	Athleticism	0	0.00727273	0.00727273	Higher in TR
rs6948912-T/T>T/C	Neuroticism	Personality	0.465347	0.458182	0.00716472	Higher in SW
rs838133-A/A>G/G	Sweet Tooth	Behavior	0.287129	0.28	0.00712871	Higher in SW
rs35744813-T/T>T/C	Sweetness Detection	Sensory Perception	0.188119	0.181818	0.00630063	Higher in SW
rs1785440-A/A>G/G	Endurance	Athleticism	0.762376	0.756364	0.0060126	Higher in SW
rs4074992-C/C>T/T	Power	Athleticism	0.237624	0.243636	0.0060126	Higher in TR
rs1785440-A/A>A/G	Endurance	Athleticism	0.227723	0.221818	0.00590459	Higher in SW
rs41274853-G/G>G/A	Strength	Athleticism	0.227723	0.221818	0.00590459	Higher in SW
rs1695-A/A>A/G	Endurance	Athleticism	0.445545	0.450909	0.00536454	Higher in TR
rs4880-A/A>A/G	Power	Athleticism	0.445545	0.450909	0.00536454	Higher in TR
rs713598-C/C>G/G	Taste Preference and Perception: bitter taste	Sensory Perception	0.19802	0.192727	0.00529253	Higher in SW
rs662799-G/G>G/A	Metabolic Syndrome	Metabolism	0.158416	0.163636	0.00522052	Higher in TR
rs7165759-G/G>A/A	Strength	Athleticism	0.128713	0.123636	0.00507651	Higher in SW
rs1051730-G/G>G/A	Nicotine Response	Substance Reaction	0.405941	0.410909	0.0049685	Higher in TR
rs2854464-A/A>A/G	Power	Athleticism	0.405941	0.410909	0.0049685	Higher in TR
rs1667369-A/A>C/C	Power	Athleticism	0.118812	0.123636	0.00482448	Higher in TR
rs1572312-G/G>T/T	Endurance	Athleticism	0.00990099	0.0145455	0.00464446	Higher in TR
rs73598374-C/C>T/T	Deep Sleep	Wellness	0.00990099	0.0145455	0.00464446	Higher in TR
rs680-T/T>T/C	Power	Athleticism	0.455446	0.450909	0.00453645	Higher in SW
rs12913832-G/G>A/A	Eye Color	Physical Appearance	0	0.00363636	0.00363636	Higher in TR
rs13107325-C/C>T/T	Power	Athleticism	0	0.00363636	0.00363636	Higher in TR
rs1667394-T/T>C/C	Pigmentation	Physical Appearance	0	0.00363636	0.00363636	Higher in TR
rs17300539-G/G>A/A	Obesity	Metabolism	0	0.00363636	0.00363636	Higher in TR
rs17646946-G/G>A/G	Hair curl	Physical Appearance	0	0.00363636	0.00363636	Higher in TR
rs56068671-G/G>T/T	Strength	Athleticism	0	0.00363636	0.00363636	Higher in TR
rs61689447-GT/GT>GT/G	Openness	Personality	0	0.00363636	0.00363636	Higher in TR
rs61689447-GTT/GTT>G/TTT	Openness	Personality	0	0.00363636	0.00363636	Higher in TR
rs61689447-GTT/GTT>GT/G	Openness	Personality	0	0.00363636	0.00363636	Higher in TR
rs61689447-GTTT/GTTT>GTTT/G	Openness	Personality	0	0.00363636	0.00363636	Higher in TR
rs8192678-C/C>T/C	Strength	Athleticism	0	0.00363636	0.00363636	Higher in TR
rs1800169-G/G>A/A	Muscle Strength	Athleticism	0.039604	0.0363636	0.00324032	Higher in SW
rs919013-T/T>T/C	Openness	Personality	0.49505	0.498182	0.00313231	Higher in TR
rs1953558-T/T>T/C	Odor detection	Sensory Perception	0.524752	0.527273	0.00252025	Higher in TR
rs78446248-G/G>G/A	Conscientiousness	Personality	0.0594059	0.0618182	0.00241224	Higher in TR
rs10427255-C/C>T/T	Photic Sneeze Reflex	Sensory Perception	0.306931	0.309091	0.00216022	Higher in TR
rs41274853-G/G>A/A	Strength	Athleticism	0.019802	0.0218182	0.0020162	Higher in TR
rs6269-A/A>A/G	Pain Sensitivity	Sensory Perception	0.485149	0.483636	0.00151215	Higher in SW
rs838133-A/A>A/G	Sweet Tooth	Behavior	0.514851	0.516364	0.00151215	Higher in TR
rs17822931-C/C>C/T	Earwax Type	Physical Appearance	0.29703	0.298182	0.00115212	Higher in TR
rs35744813-T/T>C/C	Sweetness Detection	Sensory Perception	0.811881	0.810909	0.000972097	Higher in SW
rs4129585-A/A>C/C	Neuroticism	Personality	0.366337	0.367273	0.000936094	Higher in TR
rs6996198-C/C>C/T	Openness	Personality	0.277228	0.276364	0.000864086	Higher in SW
rs1393350-G/G>A/A	Eye Color	Physical Appearance	0.039604	0.04	0.00039604	Higher in TR

## Sheet: PGx
variant_genotype	Drug.s.	Level.of.Evidence	Swedish	Turkish	freq_diff	direction
CYP2D6*2-*2	ondansetron	1A	0	0.603636	0.603636	Higher in TR
CYP2B6*4-*4	efavirenz	1A	0.247525	0.585455	0.33793	Higher in TR
CYP2B6*6-*6	efavirenz	1A	0.19802	0.530909	0.332889	Higher in TR
CYP2D6*4-*4	ondansetron	1A	0	0.243636	0.243636	Higher in TR
rs2359612-GG	warfarin	1B	0.435644	0.250909	0.184734	Higher in SW
rs1042713-AG	salmeterol	2A	0.366337	0.512727	0.146391	Higher in TR
rs8050894-GG	warfarin	1B	0.118812	0.258182	0.13937	Higher in TR
rs9923231-TT	warfarin	1A	0.118812	0.254545	0.135734	Higher in TR
rs9934438-AA	warfarin	1B	0.118812	0.254545	0.135734	Higher in TR
rs11881222-AG	peginterferon alfa-2a;peginterferon alfa-2b;ribavirin	2A	0.326733	0.454545	0.127813	Higher in TR
rs12979860-CT	peginterferon alfa-2a;peginterferon alfa-2b;ribavirin	1A	0.336634	0.461818	0.125185	Higher in TR
CYP2B6*9-*9	efavirenz	1A	0.405941	0.530909	0.124968	Higher in TR
NAT2*6-*6	isoniazid	2A	0.435644	0.56	0.124356	Higher in TR
rs1800629-AG	etanercept	2B	0.247525	0.127273	0.120252	Higher in SW
rs1801160-CT	fluorouracil	1A	0.0792079	0.189091	0.109883	Higher in TR
rs3745274-GT	efavirenz	1A	0.346535	0.454545	0.108011	Higher in TR
rs3812718-TT	carbamazepine	2B	0.316832	0.214545	0.102286	Higher in SW
rs4961-GT	hydrochlorothiazide	2B	0.356436	0.254545	0.10189	Higher in SW
rs8099917-GT	interferons;peginterferon alfa-2a;peginterferon alfa-2b;ribavirin	1B	0.19802	0.298182	0.100162	Higher in TR
rs2108622-TT	warfarin	1A	0.029703	0.127273	0.0975698	Higher in TR
rs7557402-GG	sorafenib	2B	0.257426	0.16	0.0974257	Higher in SW
rs7557402-CG	sorafenib	2B	0.564356	0.469091	0.0952655	Higher in SW
rs1801265-AG	fluorouracil	1A	0.445545	0.356364	0.0891809	Higher in SW
rs7294-TT	warfarin	1B	0.19802	0.109091	0.0889289	Higher in SW
CYP2C9*2-*2	warfarin	1A	0.277228	0.192727	0.0845005	Higher in SW
CYP2D6*35-*35	tamoxifen	1A	0	0.08	0.08	Higher in TR
SLCO1B1*14-*14	rosuvastatin	1A	0.29703	0.221818	0.0752115	Higher in SW
rs6025-CT	hormonal contraceptives for systemic use	2B	0	0.0727273	0.0727273	Higher in TR
CYP2C9*3-*3	warfarin	1A	0.148515	0.218182	0.069667	Higher in TR
rs4646437-AG	tacrolimus	2A	0.247525	0.178182	0.0693429	Higher in SW
rs1801133-AG	methotrexate	2A	0.376238	0.443636	0.0673987	Higher in TR
rs12979860-TT	peginterferon alfa-2a;peginterferon alfa-2b;ribavirin	1A	0.0594059	0.123636	0.0642304	Higher in TR
rs11881222-GG	peginterferon alfa-2a;peginterferon alfa-2b;ribavirin	2A	0.049505	0.112727	0.0632223	Higher in TR
rs25487-CT	Platinum compounds	2B	0.49505	0.432727	0.0623222	Higher in SW
rs7853758-AG	anthracyclines and related substances	2B	0.178218	0.236364	0.0581458	Higher in TR
rs1801159-CT	fluorouracil	1A	0.237624	0.294545	0.0569217	Higher in TR
rs2884737-CC	warfarin	2A	0.0594059	0.112727	0.0533213	Higher in TR
rs12777823-AG	warfarin	1A	0.237624	0.290909	0.0532853	Higher in TR
rs2359612-AG	warfarin	1B	0.445545	0.494545	0.0490009	Higher in TR
rs2884737-AC	warfarin	2A	0.356436	0.403636	0.0472007	Higher in TR
SLCO1B1*37-*37	atorvastatin	1A	0.633663	0.68	0.0463366	Higher in TR
rs8050894-CG	warfarin	1B	0.445545	0.490909	0.0453645	Higher in TR
rs9934438-AG	warfarin	1B	0.445545	0.490909	0.0453645	Higher in TR
CYP2A6*2-*2	nicotine	1B	0.00990099	0.0545455	0.0446445	Higher in TR
CYP2A6*9-*9	nicotine	1B	0.138614	0.0945455	0.0440684	Higher in SW
rs4673993-CT	methotrexate	2B	0.39604	0.44	0.0439604	Higher in TR
rs10929302-AG	irinotecan	2A	0.415842	0.458182	0.0423402	Higher in TR
rs9923231-CT	warfarin	1A	0.445545	0.487273	0.0417282	Higher in TR
SLCO1B1*15-*15	pravastatin	1A	0.188119	0.229091	0.0409721	Higher in TR
rs7270101-AC	peginterferon alfa-2b;ribavirin	2B	0.207921	0.167273	0.0406481	Higher in SW
rs4149056-CT	simvastatin	1A	0.188119	0.225455	0.0373357	Higher in TR
NUDT15*3-*3	mercaptopurine	1A	0	0.0363636	0.0363636	Higher in TR
rs116855232-CT	azathioprine	1A	0	0.0363636	0.0363636	Higher in TR
rs17376848-AG	fluorouracil	1A	0.108911	0.0727273	0.0361836	Higher in SW
SLCO1B1*5-*5	pravastatin	1A	0.207921	0.243636	0.0357156	Higher in TR
rs4961-TT	hydrochlorothiazide	2B	0.049505	0.0145455	0.0349595	Higher in SW
CYP2C19*2-*2	clopidogrel	1A	0.257426	0.290909	0.0334833	Higher in TR
NAT2*4-*4	isoniazid	2A	0.811881	0.843636	0.0317552	Higher in TR
rs3812718-CT	carbamazepine	2B	0.435644	0.465455	0.029811	Higher in TR
rs25487-CC	Platinum compounds	2B	0.425743	0.454545	0.0288029	Higher in TR
rs1042713-AA	salmeterol	2A	0.217822	0.189091	0.0287309	Higher in SW
CYP3A4*22-*22	tacrolimus	2A	0.039604	0.0654545	0.0258506	Higher in TR
CYP2D6*3-*3	tamoxifen	1A	0	0.0254545	0.0254545	Higher in TR
rs1801160-TT	fluorouracil	1A	0	0.0218182	0.0218182	Higher in TR
rs56038477-CT	fluorouracil	1A	0.029703	0.0509091	0.0212061	Higher in TR
rs75017182-CG	fluorouracil	1A	0.029703	0.0509091	0.0212061	Higher in TR
rs2108622-CT	warfarin	1A	0.386139	0.407273	0.0211341	Higher in TR
rs2297595-CC	fluorouracil	1A	0.00990099	0.0290909	0.0191899	Higher in TR
NAT2*7-*7	isoniazid	2A	0.0693069	0.0872727	0.0179658	Higher in TR
rs1801159-CC	fluorouracil	1A	0.039604	0.0218182	0.0177858	Higher in SW
rs3745274-TT	efavirenz	1A	0.0594059	0.0763636	0.0169577	Higher in TR
rs1801158-CT	fluorouracil	1A	0.049505	0.0327273	0.0167777	Higher in SW
rs2297595-CT	fluorouracil	1A	0.227723	0.243636	0.0159136	Higher in TR
rs4646437-AA	tacrolimus	2A	0.029703	0.0145455	0.0151575	Higher in SW
CYP2C19*3-*3	clopidogrel	1A	0	0.0145455	0.0145455	Higher in TR
CYP2D6*9-*9	doxepin	1A	0	0.0145455	0.0145455	Higher in TR
rs8099917-GG	interferons;peginterferon alfa-2a;peginterferon alfa-2b;ribavirin	1B	0.019802	0.0327273	0.0129253	Higher in TR
rs1801265-GG	fluorouracil	1A	0.0594059	0.0472727	0.0121332	Higher in SW
rs150212784-GT	ivacaftor	1A	0.00990099	0.0218182	0.0119172	Higher in TR
rs12777823-AA	warfarin	1A	0.029703	0.0181818	0.0115212	Higher in SW
CYP2A6*14-*14	nicotine	1B	0.0693069	0.0581818	0.0111251	Higher in SW
CYP2B6*2-*2	bupropion	2A	0.108911	0.12	0.0110891	Higher in TR
NUDT15*2-*2	mercaptopurine	1A	0	0.0109091	0.0109091	Higher in TR
CYP2C9*11-*11	warfarin	1A	0.00990099	0	0.00990099	Higher in SW
rs56038477-TT	fluorouracil	1A	0.00990099	0	0.00990099	Higher in SW
rs67376798-AT	fluorouracil	1A	0.00990099	0	0.00990099	Higher in SW
rs75017182-CC	fluorouracil	1A	0.00990099	0	0.00990099	Higher in SW
rs77834169-CT	ivacaftor	1A	0.00990099	0	0.00990099	Higher in SW
rs10929302-AA	irinotecan	2A	0.0594059	0.0690909	0.00968497	Higher in TR
rs7294-CT	warfarin	1B	0.445545	0.454545	0.0090009	Higher in TR
rs1800629-AA	etanercept	2B	0.00990099	0.0181818	0.00828083	Higher in TR
rs2231142-GT	rosuvastatin	2A	0.138614	0.130909	0.00770477	Higher in SW
rs4673993-CC	methotrexate	2B	0.138614	0.130909	0.00770477	Higher in SW
CYP2C9*29-*29	phenytoin	1A	0	0.00727273	0.00727273	Higher in TR
CYP2D6*21-*21	flecainide	1A	0	0.00727273	0.00727273	Higher in TR
CYP2D6*7-*7	oxycodone	2A	0	0.00727273	0.00727273	Higher in TR
rs6025-TT	hormonal contraceptives for systemic use	2B	0	0.00727273	0.00727273	Higher in TR
rs61742245-AC	warfarin	2A	0	0.00727273	0.00727273	Higher in TR
CYP2C19*4-*4	clopidogrel	1A	0.00990099	0.00363636	0.00626463	Higher in SW
CYP2D6*6-*6	tamoxifen	1A	0.019802	0.0254545	0.00565257	Higher in TR
CYP2B6*22-*22	bupropion	2A	0.00990099	0.0145455	0.00464446	Higher in TR
rs7853758-AA	anthracyclines and related substances	2B	0.00990099	0.0145455	0.00464446	Higher in TR
NAT2*5-*5	isoniazid	2A	0.633663	0.629091	0.00457246	Higher in SW
rs1799963-AG	hormonal contraceptives for systemic use	2B	0.029703	0.0254545	0.00424842	Higher in SW
rs1801133-AA	methotrexate	2A	0.0693069	0.0654545	0.00385239	Higher in SW
CYP2C19*8-*8	clopidogrel	1A	0	0.00363636	0.00363636	Higher in TR
CYP2C9*14-*14	phenytoin	1A	0	0.00363636	0.00363636	Higher in TR
CYP2D6*17-*17	tamoxifen	1A	0	0.00363636	0.00363636	Higher in TR
NAT2*14-*14	isoniazid	2A	0	0.00363636	0.00363636	Higher in TR
rs1799963-AA	hormonal contraceptives for systemic use	2B	0	0.00363636	0.00363636	Higher in TR
rs1801158-TT	fluorouracil	1A	0	0.00363636	0.00363636	Higher in TR
rs2231142-TT	rosuvastatin	2A	0	0.00363636	0.00363636	Higher in TR
rs397508442-CT	ivacaftor	1A	0	0.00363636	0.00363636	Higher in TR
rs7270101-CC	peginterferon alfa-2b;ribavirin	2B	0	0.00363636	0.00363636	Higher in TR
rs78655421-AG	ivacaftor	1A	0	0.00363636	0.00363636	Higher in TR
rs3918290-CT	fluorouracil	1A	0.019802	0.0181818	0.00162016	Higher in SW
rs4149056-CC	simvastatin	1A	0.019802	0.0181818	0.00162016	Higher in SW
